# Supplementary material for: Galectin-3-Binding Protein Inhibits Extracellular Heparan 6-O-Endosulfatase Sulf-2
Source: Mol Cell Proteomics. 2024 Jun 1;23(7):100793. doi: 10.1016/j.mcpro.2024.100793 (PMC11259796; doi:10.1016/j.mcpro.2024.100793)
Supplement: Supplemental Table S1 [file mmc2.xlsx]

## Sheet: 05092023-SCC35-1
Suppmentary Table 1. List of proteins identified with two or more peptide matches in Sulf-2 monoclonal antibody affinity purifed samples from HNSCC cell line SCC35 and CAL33 conditioned media, and in parallel negative controls using isotype mouse antibody. Each sheet presents results from independent experiments as indicated.
Sulf2-mAb SCC35 IP 1
Protein FDR Confidence: Combined	Accession	Description	Exp. q-value: Combined	Sum PEP Score	Coverage [%]	# Peptides	# PSMs	# Unique Peptides	# AAs	MW [kDa]	calc. pI	Score Sequest HT: Sequest HT	# Peptides (by Search Engine): Sequest HT	# Protein Groups
High	P13645	SWISS-PROT:P13645 Tax_Id=9606 Gene_Symbol=KRT10 Keratin, type I cytoskeletal 10	0	96.593	44	28	132	24	593	59.5	5.21	184.2	28	1
High	P02769	SWISS-PROT:P02769 (Bos taurus) Bovine serum albumin precursor	0	114.131	72	42	124	42	607	69.2	6.18	195.17	42	1
High	P04264	Keratin, type II cytoskeletal 1 OS=Homo sapiens OX=9606 GN=KRT1 PE=1 SV=6	0	80.557	44	31	111	25	644	66	8.12	179.34	31	1
High	P35908	Keratin, type II cytoskeletal 2 epidermal OS=Homo sapiens OX=9606 GN=KRT2 PE=1 SV=2	0	97.964	68	36	98	28	639	65.4	8	172.8	36	1
High	P35527	SWISS-PROT:P35527 Tax_Id=9606 Gene_Symbol=KRT9 Keratin, type I cytoskeletal 9	0	61.029	47	22	89	21	623	62.1	5.3	130	22	1
High	P02533	Keratin, type I cytoskeletal 14 OS=Homo sapiens OX=9606 GN=KRT14 PE=1 SV=4	0	38.96	42	17	68	6	472	51.5	5.16	78.65	17	1
High	P08779	SWISS-PROT:P08779 Tax_Id=9606 Gene_Symbol=KRT16 Keratin, type I cytoskeletal 16	0	30.528	34	14	60	5	473	51.2	5.05	53.63	14	1
High	ENSEMBL:ENSBTAP00000024462	(Bos taurus) 47 kDa protein	0	14.072	7	2	56	2	419	46.5	6.33	85.47	2	1
High	Q08380	Galectin-3-binding protein OS=Homo sapiens OX=9606 GN=LGALS3BP PE=1 SV=1	0	52.469	41	17	52	17	585	65.3	5.27	100.95	17	1
High	P13647	SWISS-PROT:P13647 Tax_Id=9606 Gene_Symbol=KRT5 Keratin, type II cytoskeletal 5	0	39.402	31	20	39	13	590	62.3	7.74	59.75	20	1
High	Q8TCU4	Centrosome-associated protein ALMS1 OS=Homo sapiens OX=9606 GN=ALMS1 PE=1 SV=4	0	39.999	8	24	37	24	4168	460.8	6.28	24.22	24	1
High	P02538	SWISS-PROT:P02538 Tax_Id=9606 Gene_Symbol=KRT6A Keratin, type II cytoskeletal 6A	0	32.04	26	15	33	3	564	60	8	54.45	15	1
High	P00761 SWISS-PROT:P00761	Trypsin - Sus scrofa (Pig).	0	15.583	25	4	31	4	231	24.4	7.18	65.68	4	1
High	Q04695	SWISS-PROT:Q04695 Tax_Id=9606 Gene_Symbol=KRT17 Keratin, type I cytoskeletal 17	0	22.328	29	13	30	7	432	48.1	5.02	26.36	13	1
High	P04259	Keratin, type II cytoskeletal 6B OS=Homo sapiens OX=9606 GN=KRT6B PE=1 SV=5	0	30.107	23	14	30	2	564	60	8	55.26	14	1
High	Q9UN86	Ras GTPase-activating protein-binding protein 2 OS=Homo sapiens OX=9606 GN=G3BP2 PE=1 SV=2	0	25.384	23	10	29	10	482	54.1	5.55	33.05	10	1
High	Q8IWU5	Extracellular sulfatase Sulf-2 OS=Homo sapiens OX=9606 GN=SULF2 PE=1 SV=1	0	29.368	17	14	29	14	870	100.4	9.17	32.47	14	1
High	P05023	Sodium/potassium-transporting ATPase subunit alpha-1 OS=Homo sapiens OX=9606 GN=ATP1A1 PE=1 SV=1	0	24.744	17	14	27	14	1023	112.8	5.49	16.79	14	1
High	P61286	Polyadenylate-binding protein 1 OS=Bos taurus OX=9913 GN=PABPC1 PE=2 SV=1	0	27.401	25	14	25	10	636	70.6	9.5	30.47	14	1
High	P19474	E3 ubiquitin-protein ligase TRIM21 OS=Homo sapiens OX=9606 GN=TRIM21 PE=1 SV=1	0	25.229	29	12	23	12	475	54.1	6.38	40.75	12	1
High	Q14157	Ubiquitin-associated protein 2-like OS=Homo sapiens OX=9606 GN=UBAP2L PE=1 SV=2	0	27.993	20	13	23	13	1087	114.5	7.11	27.62	13	1
High	P60712	Actin, cytoplasmic 1 OS=Bos taurus OX=9913 GN=ACTB PE=1 SV=1	0	31.963	31	9	19	9	375	41.7	5.48	31.2	9	1
High	Q8WWM7	Ataxin-2-like protein OS=Homo sapiens OX=9606 GN=ATXN2L PE=1 SV=2	0	19.489	15	13	19	13	1075	113.3	8.59	12.05	13	1
High	P04406	Glyceraldehyde-3-phosphate dehydrogenase OS=Homo sapiens OX=9606 GN=GAPDH PE=1 SV=3	0	22.288	34	9	18	9	335	36	8.46	22.38	9	1
High	P62424	Large ribosomal subunit protein eL8 OS=Homo sapiens OX=9606 GN=RPL7A PE=1 SV=2	0	18.009	30	9	16	9	266	30	10.61	16.94	9	1
High	Q6IFZ6	SWISS-PROT:Q6IFZ6 Tax_Id=10090 Gene_Symbol=Krt77 Keratin, type II cytoskeletal 1b	0	11.311	7	5	16	1	572	61.3	8.02	27.58	5	1
High	Q3T0R1	Small ribosomal subunit protein uS13 OS=Bos taurus OX=9913 GN=RPS18 PE=2 SV=3	0	15.309	44	8	15	8	152	17.7	10.99	22.9	8	1
High	P79103	Small ribosomal subunit protein eS4 OS=Bos taurus OX=9913 GN=RPS4 PE=2 SV=3	0	16.081	25	7	15	7	263	29.6	10.15	10.97	7	1
High	Q7Z417	FMR1-interacting protein NUFIP2 OS=Homo sapiens OX=9606 GN=NUFIP2 PE=1 SV=1	0	25.278	23	10	15	10	695	76.1	8.7	22.82	10	1
High	Q3MHM5	Tubulin beta-4B chain OS=Bos taurus OX=9913 GN=TUBB4B PE=1 SV=1	0	15.453	31	8	14	2	445	49.8	4.89	5.16	8	1
High	P68103	Elongation factor 1-alpha 1 OS=Bos taurus OX=9913 GN=EEF1A1 PE=1 SV=1	0	21.426	26	8	14	8	462	50.1	9.01	22	8	1
High	Q5E958	Small ribosomal subunit protein eS8 OS=Bos taurus OX=9913 GN=RPS8 PE=1 SV=3	0	14.196	35	6	13	6	208	24.2	10.32	6.58	6	1
High	Q2KJD0	Tubulin beta-5 chain OS=Bos taurus OX=9913 GN=TUBB5 PE=1 SV=1	0	14.685	28	7	13	1	444	49.6	4.89	5.49	7	1
High	P14618	Pyruvate kinase PKM OS=Homo sapiens OX=9606 GN=PKM PE=1 SV=4	0	14.297	27	9	13	9	531	57.9	7.84	13.41	9	1
High	O46375	Transthyretin OS=Bos taurus OX=9913 GN=TTR PE=1 SV=1	0	13.614	63	6	11	6	147	15.7	6.3	18.99	6	1
High	P61284	Large ribosomal subunit protein uL11 OS=Bos taurus OX=9913 GN=RPL12 PE=2 SV=1	0	12.174	43	5	11	5	165	17.8	9.42	17.3	5	1
High	Q56JV9	Small ribosomal subunit protein eS1 OS=Bos taurus OX=9913 GN=RPS3A PE=2 SV=3	0	12.753	24	6	11	6	264	29.9	9.73	15.64	6	1
High	Q58DQ3	Large ribosomal subunit protein eL6 OS=Bos taurus OX=9913 GN=RPL6 PE=2 SV=3	0	10.052	18	6	11	6	287	32.7	10.68	3.72	6	1
High	P11021	Endoplasmic reticulum chaperone BiP OS=Homo sapiens OX=9606 GN=HSPA5 PE=1 SV=2	0	12.94	16	7	11	7	654	72.3	5.16	3.83	7	1
High	P15924	Desmoplakin OS=Homo sapiens OX=9606 GN=DSP PE=1 SV=3	0	9.511	2	7	11	7	2871	331.6	6.81	3.63	7	1
High	P62803	Histone H4 OS=Bos taurus OX=9913 PE=1 SV=2	0	7.985	41	4	10	4	103	11.4	11.36	5.78	4	1
High	Q56JX8	Small ribosomal subunit protein uS15 OS=Bos taurus OX=9913 GN=RPS13 PE=2 SV=3	0	10.942	37	5	10	5	151	17.2	10.54	4.97	5	1
High	Q3T0V4	Small ribosomal subunit protein uS17 OS=Bos taurus OX=9913 GN=RPS11 PE=2 SV=3	0	11.35	35	6	10	6	158	18.4	10.3	5.86	6	1
High	Q3T169	Small ribosomal subunit protein uS3 OS=Bos taurus OX=9913 GN=RPS3 PE=2 SV=1	0	11.263	30	7	10	7	243	26.7	9.66	9.36	7	1
High	P29692	Elongation factor 1-delta OS=Homo sapiens OX=9606 GN=EEF1D PE=1 SV=5	0	10.714	25	5	10	5	281	31.1	5.01	12.6	5	1
High	P67808	Y-box-binding protein 1 OS=Bos taurus OX=9913 GN=YBX1 PE=2 SV=3	0	15.379	23	5	10	3	324	35.9	9.88	22.74	5	1
High	P81947	Tubulin alpha-1B chain OS=Bos taurus OX=9913 PE=1 SV=2	0	13.214	18	6	10	6	451	50.1	5.06	8.02	6	1
High	Q14134	Tripartite motif-containing protein 29 OS=Homo sapiens OX=9606 GN=TRIM29 PE=1 SV=2	0	10.061	12	6	10	6	588	65.8	7.15	11.66	6	1
High	P50416	Carnitine O-palmitoyltransferase 1, liver isoform OS=Homo sapiens OX=9606 GN=CPT1A PE=1 SV=2	0	8.558	9	6	10	6	773	88.3	8.65	1.69	6	1
High	Q6KB66-1	SWISS-PROT:Q6KB66-1 Tax_Id=9606 Gene_Symbol=KRT80 Isoform 1 of Keratin, type II cytoskeletal 80	0	4.306	5	2	10	2	452	50.5	5.67	13.57	2	1
High	P05783	Keratin, type I cytoskeletal 18 OS=Homo sapiens OX=9606 GN=KRT18 PE=1 SV=2	0	2.818	4	2	10	1	430	48	5.45	5.49	2	1
High	P05387	Large ribosomal subunit protein P2 OS=Homo sapiens OX=9606 GN=RPLP2 PE=1 SV=1	0	13.566	77	5	9	5	115	11.7	4.54	17.37	5	1
High	P26373	Large ribosomal subunit protein eL13 OS=Homo sapiens OX=9606 GN=RPL13 PE=1 SV=4	0	8.82	19	4	9	4	211	24.2	11.65	3.04	4	1
High	O00571	ATP-dependent RNA helicase DDX3X OS=Homo sapiens OX=9606 GN=DDX3X PE=1 SV=3	0	7.285	9	5	9	5	662	73.2	7.18	4.87	5	1
High	Q9BUJ2	Heterogeneous nuclear ribonucleoprotein U-like protein 1 OS=Homo sapiens OX=9606 GN=HNRNPUL1 PE=1 SV=2	0	8.378	8	5	9	5	856	95.7	6.92	3.9	5	1
High	Q7SIH1	Alpha-2-macroglobulin OS=Bos taurus OX=9913 GN=A2M PE=1 SV=2	0	12.672	6	6	9	6	1510	167.5	6.02	16.04	6	1
High	Q56JX3	Large ribosomal subunit protein eL31 OS=Bos taurus OX=9913 GN=RPL31 PE=2 SV=1	0	7.512	33	4	8	4	125	14.5	10.54	13.51	4	1
High	Q3T0X6	Small ribosomal subunit protein uS9 OS=Bos taurus OX=9913 GN=RPS16 PE=1 SV=3	0	8.314	31	5	8	5	146	16.4	10.21	6.82	5	1
High	Q56JX5	Small ribosomal subunit protein eS25 OS=Bos taurus OX=9913 GN=RPS25 PE=2 SV=1	0	8.208	28	4	8	4	125	13.7	10.11	17.57	4	1
High	Q32PD5	Small ribosomal subunit protein eS19 OS=Bos taurus OX=9913 GN=RPS19 PE=2 SV=3	0	6.041	27	4	8	4	145	16.1	10.32	9.88	4	1
High	Q58DT1	Large ribosomal subunit protein uL30 OS=Bos taurus OX=9913 GN=RPL7 PE=2 SV=1	0	7.729	22	5	8	5	248	29.2	10.68	0	5	1
High	P00338	L-lactate dehydrogenase A chain OS=Homo sapiens OX=9606 GN=LDHA PE=1 SV=2	0	10.94	20	5	8	5	332	36.7	8.27	7.54	5	1
High	Q5E9E6	Large ribosomal subunit protein uL1 OS=Bos taurus OX=9913 GN=RPL10A PE=2 SV=3	0	7.287	16	4	8	4	217	24.8	9.94	6.52	4	1
High	P68399	Casein kinase II subunit alpha OS=Bos taurus OX=9913 GN=CSNK2A1 PE=1 SV=1	0	8.506	15	4	8	4	391	45.1	7.74	1.75	4	1
High	P31943	Heterogeneous nuclear ribonucleoprotein H OS=Homo sapiens OX=9606 GN=HNRNPH1 PE=1 SV=4	0	6.799	14	5	8	5	449	49.2	6.3	4.14	5	1
High	P62753	Small ribosomal subunit protein eS6 OS=Homo sapiens OX=9606 GN=RPS6 PE=1 SV=1	0	6.538	14	4	8	4	249	28.7	10.84	6.43	4	1
High	Q13310	Polyadenylate-binding protein 4 OS=Homo sapiens OX=9606 GN=PABPC4 PE=1 SV=1	0	12.691	11	5	8	1	644	70.7	9.26	12.45	5	1
High	Q3T057	Large ribosomal subunit protein uL14 OS=Bos taurus OX=9913 GN=RPL23 PE=2 SV=2	0	6.491	33	4	7	4	140	14.9	10.51	3.33	4	1
High	P05388	Large ribosomal subunit protein uL10 OS=Homo sapiens OX=9606 GN=RPLP0 PE=1 SV=1	0	6.566	24	5	7	5	317	34.3	5.97	0	5	1
High	P04272	Annexin A2 OS=Bos taurus OX=9913 GN=ANXA2 PE=1 SV=2	0	8.72	17	5	7	5	339	38.6	7.31	3.85	5	1
High	Q13501	Sequestosome-1 OS=Homo sapiens OX=9606 GN=SQSTM1 PE=1 SV=1	0	8.746	16	4	7	4	440	47.7	5.22	8.21	4	1
High	A6QLG5	Small ribosomal subunit protein uS4 OS=Bos taurus OX=9913 GN=RPS9 PE=2 SV=1	0	6.443	16	4	7	4	194	22.6	10.65	3.45	4	1
High	P08670	Vimentin OS=Homo sapiens OX=9606 GN=VIM PE=1 SV=4	0	6.948	13	5	7	5	466	53.6	5.12	0	5	1
High	Q8WUF5	RelA-associated inhibitor OS=Homo sapiens OX=9606 GN=PPP1R13L PE=1 SV=4	0	6.624	7	5	7	5	828	89	6.81	5.85	5	1
High	P62263	Small ribosomal subunit protein uS11 OS=Homo sapiens OX=9606 GN=RPS14 PE=1 SV=3	0	6.891	32	4	6	4	151	16.3	10.05	4.35	4	1
High	Q14512	Fibroblast growth factor-binding protein 1 OS=Homo sapiens OX=9606 GN=FGFBP1 PE=1 SV=1	0	7.227	25	4	6	4	234	26.2	9.1	3.88	4	1
High	A1A4R1	Histone H2A type 2-C OS=Bos taurus OX=9913 GN=H2AC20 PE=2 SV=1	0	4.848	22	2	6	2	129	14	10.9	12.14	2	1
High	Q3T0L7	Large ribosomal subunit protein eL28 OS=Bos taurus OX=9913 GN=RPL28 PE=2 SV=3	0	4.104	22	3	6	3	137	15.7	11.97	0	3	1
High	P29034	Protein S100-A2 OS=Homo sapiens OX=9606 GN=S100A2 PE=1 SV=3	0	4.28	19	2	6	2	98	11.1	4.78	5.07	2	1
High	P04792	Heat shock protein beta-1 OS=Homo sapiens OX=9606 GN=HSPB1 PE=1 SV=2	0	8	18	3	6	3	205	22.8	6.4	14.2	3	1
High	P61257	Large ribosomal subunit protein uL24 OS=Bos taurus OX=9913 GN=RPL26 PE=2 SV=1	0	6.187	17	4	6	4	145	17.2	10.55	4.26	4	1
High	P42766	Large ribosomal subunit protein uL29 OS=Homo sapiens OX=9606 GN=RPL35 PE=1 SV=2	0	4.266	17	3	6	3	123	14.5	11.05	1.77	3	1
High	Q3T0S6	Large ribosomal subunit protein uL2 OS=Bos taurus OX=9913 GN=RPL8 PE=1 SV=3	0	7.54	16	4	6	4	257	28	11.03	7.66	4	1
High	A7MAZ5	Histone H1.3 OS=Bos taurus OX=9913 GN=H1-3 PE=1 SV=1	0	6.632	16	4	6	4	221	22.1	10.96	0	4	1
High	Q13283	Ras GTPase-activating protein-binding protein 1 OS=Homo sapiens OX=9606 GN=G3BP1 PE=1 SV=1	0	6.306	14	4	6	4	466	52.1	5.52	0	4	1
High	P16989	Y-box-binding protein 3 OS=Homo sapiens OX=9606 GN=YBX3 PE=1 SV=4	0	8.541	12	3	6	1	372	40.1	9.77	12.25	3	1
High	O60812	Heterogeneous nuclear ribonucleoprotein C-like 1 OS=Homo sapiens OX=9606 GN=HNRNPCL1 PE=1 SV=1	0	6.448	11	3	6	3	293	32.1	5.06	3.75	3	1
High	P15880	Small ribosomal subunit protein uS5 OS=Homo sapiens OX=9606 GN=RPS2 PE=1 SV=2	0	4.764	10	3	6	3	293	31.3	10.24	2.07	3	1
High	P06733	Alpha-enolase OS=Homo sapiens OX=9606 GN=ENO1 PE=1 SV=2	0	5.578	9	3	6	3	434	47.1	7.39	3.33	3	1
High	Q02413	Desmoglein-1 OS=Homo sapiens OX=9606 GN=DSG1 PE=1 SV=2	0	5.779	5	4	6	4	1049	113.7	5.03	1.93	4	1
High	A5PK63	Small ribosomal subunit protein eS17 OS=Bos taurus OX=9913 GN=RPS17 PE=2 SV=1	0	3.374	44	3	5	3	135	15.6	9.73	0	3	1
High	Q3T0D5	Large ribosomal subunit protein eL30 OS=Bos taurus OX=9913 GN=RPL30 PE=3 SV=3	0	6.157	31	3	5	3	115	12.8	9.63	6.2	3	1
High	ENSEMBL:ENSBTAP00000014147	(Bos taurus) 12 kDa protein	0	6.309	26	2	5	2	113	11.7	6.55	5.95	2	1
High	P12763	SWISS-PROT:P12763 (Bos taurus) Alpha-2-HS-glycoprotein precursor	0	11.435	13	2	5	2	359	38.4	5.5	22.59	2	1
High	Q07666	KH domain-containing, RNA-binding, signal transduction-associated protein 1 OS=Homo sapiens OX=9606 GN=KHDRBS1 PE=1 SV=1	0	6.351	9	3	5	3	443	48.2	8.66	4.83	3	1
High	Q3ZBP3	RNA-binding motif, single-stranded-interacting protein 1 OS=Bos taurus OX=9913 GN=RBMS1 PE=2 SV=1	0	6.215	9	3	5	2	403	44.1	8.66	4.28	3	1
High	P36578	Large ribosomal subunit protein uL4 OS=Homo sapiens OX=9606 GN=RPL4 PE=1 SV=5	0	4.689	9	3	5	3	427	47.7	11.06	2.05	3	1
High	Q15434	RNA-binding motif, single-stranded-interacting protein 2 OS=Homo sapiens OX=9606 GN=RBMS2 PE=1 SV=1	0	3.848	9	3	5	2	407	43.9	9.07	0	3	1
High	P17844	Probable ATP-dependent RNA helicase DDX5 OS=Homo sapiens OX=9606 GN=DDX5 PE=1 SV=1	0	4.294	4	3	5	3	614	69.1	8.92	1.73	3	1
High	P21333	Filamin-A OS=Homo sapiens OX=9606 GN=FLNA PE=1 SV=4	0	6.768	3	4	5	4	2647	280.6	6.06	4.69	4	1
High	Q3T199	Small ribosomal subunit protein uS12 OS=Bos taurus OX=9913 GN=RPS23 PE=1 SV=1	0	6.087	34	3	4	3	143	15.8	10.49	6.52	3	1
High	Q5QNW6	Histone H2B type 2-F OS=Homo sapiens OX=9606 GN=H2BC18 PE=1 SV=3	0	4.66	26	3	4	3	126	13.9	10.32	8.07	3	1
High	Q56JU9	Small ribosomal subunit protein eS24 OS=Bos taurus OX=9913 GN=RPS24 PE=2 SV=2	0	3.577	21	2	4	2	131	15.2	10.9	4.01	2	1
High	Q56K03	Large ribosomal subunit protein uL15 OS=Bos taurus OX=9913 GN=RPL27A PE=2 SV=3	0	2.607	15	2	4	2	148	16.6	11.12	1.69	2	1
High	Q24JY1	Large ribosomal subunit protein uL23 OS=Bos taurus OX=9913 GN=RPL23A PE=1 SV=1	0	6.363	14	3	4	3	156	17.7	10.45	4.32	3	1
High	A6H769	Small ribosomal subunit protein eS7 OS=Bos taurus OX=9913 GN=RPS7 PE=1 SV=1	0	4.046	14	3	4	3	194	22.1	10.1	2.11	3	1
High	P49207	Large ribosomal subunit protein eL34 OS=Homo sapiens OX=9606 GN=RPL34 PE=1 SV=3	0	3.621	14	2	4	2	117	13.3	11.47	0	2	1
High	Q3T087	Large ribosomal subunit protein uL5 OS=Bos taurus OX=9913 GN=RPL11 PE=2 SV=3	0	4.576	13	2	4	2	178	20.2	9.6	6.67	2	1
High	Q07020	Large ribosomal subunit protein eL18 OS=Homo sapiens OX=9606 GN=RPL18 PE=1 SV=2	0	4.462	13	2	4	2	188	21.6	11.72	8.34	2	1
High	Q862I1	Large ribosomal subunit protein eL24 OS=Bos taurus OX=9913 GN=RPL24 PE=2 SV=2	0	3.448	13	2	4	2	157	17.8	11.25	3.79	2	1
High	Q3T0W9	Large ribosomal subunit protein eL19 OS=Bos taurus OX=9913 GN=RPL19 PE=1 SV=1	0	3.311	13	2	4	2	196	23.5	11.47	0	2	1
High	Q3SZ90	Large ribosomal subunit protein uL13 OS=Bos taurus OX=9913 GN=RPL13A PE=2 SV=3	0	3.574	11	2	4	2	203	23.5	11.11	5.91	2	1
High	Q9BTT6	Leucine-rich repeat-containing protein 1 OS=Homo sapiens OX=9606 GN=LRRC1 PE=1 SV=1	0	6.127	10	4	4	4	524	59.2	5.02	4.42	4	1
High	Q5E9F8	Histone H3.3 OS=Bos taurus OX=9913 GN=H3-3A PE=1 SV=3	0	2.38	10	2	4	2	136	15.3	11.27	1.6	2	1
High	Q14103	Heterogeneous nuclear ribonucleoprotein D0 OS=Homo sapiens OX=9606 GN=HNRNPD PE=1 SV=1	0	4.667	7	2	4	1	355	38.4	7.81	6.08	2	1
High	Q5TC12	ATP synthase mitochondrial F1 complex assembly factor 1 OS=Homo sapiens OX=9606 GN=ATPAF1 PE=1 SV=1	0	4.294	7	2	4	2	328	36.4	7.96	4.06	2	1
High	Q15582	Transforming growth factor-beta-induced protein ig-h3 OS=Homo sapiens OX=9606 GN=TGFBI PE=1 SV=1	0	4.017	7	3	4	3	683	74.6	7.71	0	3	1
High	Q7RTS7	SWISS-PROT:Q7RTS7 Tax_Id=9606 Gene_Symbol=KRT74 Keratin, type II cytoskeletal 74	0	6.877	6	3	4	2	529	57.8	7.71	6.74	3	1
High	Q3ZCH0	Stress-70 protein, mitochondrial OS=Bos taurus OX=9913 GN=HSPA9 PE=2 SV=1	0	3.711	6	3	4	3	679	73.7	6.3	0	3	1
High	Q8NCA5	Protein FAM98A OS=Homo sapiens OX=9606 GN=FAM98A PE=1 SV=2	0	3.085	5	2	4	2	518	55.2	8.95	0	2	1
High	Q3SZ54	Eukaryotic initiation factor 4A-I OS=Bos taurus OX=9913 GN=EIF4A1 PE=2 SV=1	0	2.709	5	2	4	2	406	46.1	5.48	0	2	1
High	P35579	Myosin-9 OS=Homo sapiens OX=9606 GN=MYH9 PE=1 SV=4	0	2.818	1	2	4	2	1960	226.4	5.6	0	2	1
High	Q3MIC0	Large ribosomal subunit protein eL43 OS=Bos taurus OX=9913 GN=RPL37A PE=3 SV=3	0	2.426	28	2	3	2	92	10.3	10.43	4.01	2	1
High	P62992	Ubiquitin-ribosomal protein eS31 fusion protein OS=Bos taurus OX=9913 GN=RPS27A PE=1 SV=2	0	4.837	21	2	3	2	156	18	9.64	3.57	2	1
High	Q56JV1	Small ribosomal subunit protein eS26 OS=Bos taurus OX=9913 GN=RPS26 PE=1 SV=3	0	3.286	21	2	3	2	115	13	11	3.64	2	1
High	Q32PB9	Large ribosomal subunit protein eL38 OS=Bos taurus OX=9913 GN=RPL38 PE=1 SV=4	0	2.811	17	2	3	2	70	8.2	10.1	0	2	1
High	Q969Q0	Ribosomal protein eL42-like OS=Homo sapiens OX=9606 GN=RPL36AL PE=1 SV=3	0	2.558	16	2	3	2	106	12.5	10.65	3.51	2	1
High	P18077	Large ribosomal subunit protein eL33 OS=Homo sapiens OX=9606 GN=RPL35A PE=1 SV=2	0	3.044	15	2	3	2	110	12.5	11.06	3.89	2	1
High	Q76I82	Small ribosomal subunit protein uS8 OS=Bos taurus OX=9913 GN=RPS15A PE=2 SV=1	0	2.233	14	2	3	2	130	14.8	10.13	0	2	1
High	Q5EAD6	Large ribosomal subunit protein eL15 OS=Bos taurus OX=9913 GN=RPL15 PE=2 SV=3	0	3.835	11	2	3	2	204	24.1	11.62	3.48	2	1
High	P10809	60 kDa heat shock protein, mitochondrial OS=Homo sapiens OX=9606 GN=HSPD1 PE=1 SV=2	0	4.642	9	2	3	2	573	61	5.87	4.47	2	1
High	P19784	Casein kinase II subunit alpha' OS=Homo sapiens OX=9606 GN=CSNK2A2 PE=1 SV=1	0	2.908	8	2	3	2	350	41.2	8.56	0	2	1
High	P38159	RNA-binding motif protein, X chromosome OS=Homo sapiens OX=9606 GN=RBMX PE=1 SV=3	0	3.212	7	2	3	2	391	42.3	10.05	2.25	2	1
High	Q92804	TATA-binding protein-associated factor 2N OS=Homo sapiens OX=9606 GN=TAF15 PE=1 SV=1	0	3.524	5	2	3	2	592	61.8	8.02	4.58	2	1
High	P39023	Large ribosomal subunit protein uL3 OS=Homo sapiens OX=9606 GN=RPL3 PE=1 SV=2	0	3.729	4	2	3	2	403	46.1	10.18	1.85	2	1
High	Q08554	Desmocollin-1 OS=Homo sapiens OX=9606 GN=DSC1 PE=1 SV=2	0	4.125	3	2	3	2	894	99.9	5.43	5.06	2	1
High	ENSEMBL:ENSBTAP00000031900	(Bos taurus) 121 kDa protein	0	4.054	3	2	3	2	1064	121.4	6.09	0	2	1
High	Q05682	Caldesmon OS=Homo sapiens OX=9606 GN=CALD1 PE=1 SV=3	0	2.365	3	2	3	2	793	93.2	5.66	0	2	1
High	P81605	Dermcidin OS=Homo sapiens OX=9606 GN=DCD PE=1 SV=2	0	2.578	20	2	2	2	110	11.3	6.54	1.79	2	1
High	Q3SZQ6	Large ribosomal subunit protein eL32 OS=Bos taurus OX=9913 GN=RPL32 PE=2 SV=3	0	2.864	17	2	2	2	135	15.9	11.33	0	2	1
High	Q3ZBH8	Small ribosomal subunit protein uS10 OS=Bos taurus OX=9913 GN=RPS20 PE=1 SV=1	0	3.45	16	2	2	2	119	13.4	9.94	0	2	1
High	P60661	Myosin light polypeptide 6 OS=Bos taurus OX=9913 GN=MYL6 PE=2 SV=2	0	2.448	14	2	2	2	151	16.9	4.65	1.67	2	1
High	P04075	Fructose-bisphosphate aldolase A OS=Homo sapiens OX=9606 GN=ALDOA PE=1 SV=2	0	1.962	14	2	2	2	364	39.4	8.09	0	2	1
High	P50914	Large ribosomal subunit protein eL14 OS=Homo sapiens OX=9606 GN=RPL14 PE=1 SV=4	0	2.418	10	2	2	2	215	23.4	10.93	0	2	1
High	Q99729	Heterogeneous nuclear ribonucleoprotein A/B OS=Homo sapiens OX=9606 GN=HNRNPAB PE=1 SV=2	0	3.102	7	2	2	1	332	36.2	8.21	1.67	2	1
High	P19120	Heat shock cognate 71 kDa protein OS=Bos taurus OX=9913 GN=HSPA8 PE=1 SV=2	0	5.033	6	2	2	2	650	71.2	5.52	2.22	2	1
High	P14625	Endoplasmin OS=Homo sapiens OX=9606 GN=HSP90B1 PE=1 SV=1	0	5.36	5	2	2	2	803	92.4	4.84	4.37	2	1
High	Q9Y3I0	RNA-splicing ligase RtcB homolog OS=Homo sapiens OX=9606 GN=RTCB PE=1 SV=1	0	2.67	5	2	2	2	505	55.2	7.23	0	2	1
High	Q01085	Nucleolysin TIAR OS=Homo sapiens OX=9606 GN=TIAL1 PE=1 SV=1	0	1.966	5	2	2	2	375	41.6	7.74	0	2	1
High	Q14444	Caprin-1 OS=Homo sapiens OX=9606 GN=CAPRIN1 PE=1 SV=2	0	2.112	3	2	2	2	709	78.3	5.25	0	2	1
High	O00410	Importin-5 OS=Homo sapiens OX=9606 GN=IPO5 PE=1 SV=4	0	2.676	2	2	2	2	1097	123.6	4.94	0	2	1

## Sheet: 09252023-SCC35-2
Sulf2-mAb SCC35 IP 2
Protein FDR Confidence: Combined	Accession	Description	Exp. q-value: Combined	Sum PEP Score	Coverage [%]	# Peptides	# PSMs	# Unique Peptides	# AAs	MW [kDa]	calc. pI	Score Sequest HT: Sequest HT	# Peptides (by Search Engine): Sequest HT	# Protein Groups
High	P35527	SWISS-PROT:P35527 Tax_Id=9606 Gene_Symbol=KRT9 Keratin, type I cytoskeletal 9	0	89.376	62	29	112	28	623	62.1	5.3	145.59	29	1
High	P04264	Keratin, type II cytoskeletal 1 OS=Homo sapiens OX=9606 GN=KRT1 PE=1 SV=6	0	90.358	56	36	108	30	644	66	8.12	153.58	36	1
High	P13645	SWISS-PROT:P13645 Tax_Id=9606 Gene_Symbol=KRT10 Keratin, type I cytoskeletal 10	0	100.047	46	27	107	23	593	59.5	5.21	155.16	27	1
High	P35908	SWISS-PROT:P35908 Tax_Id=9606 Gene_Symbol=KRT2 Keratin, type II cytoskeletal 2 epidermal	0	98.67	66	38	89	30	645	65.8	8	133.06	38	1
High	P02769	SWISS-PROT:P02769 (Bos taurus) Bovine serum albumin precursor	0	93.919	60	34	76	31	607	69.2	6.18	112.14	34	1
High	Q08380	Galectin-3-binding protein OS=Homo sapiens OX=9606 GN=LGALS3BP PE=1 SV=1	0	60.655	39	18	72	18	585	65.3	5.27	87.01	18	1
High	P02533	Keratin, type I cytoskeletal 14 OS=Homo sapiens OX=9606 GN=KRT14 PE=1 SV=4	0	44.339	38	18	57	7	472	51.5	5.16	62.81	18	1
High	P08779	SWISS-PROT:P08779 Tax_Id=9606 Gene_Symbol=KRT16 Keratin, type I cytoskeletal 16	0	39.179	38	17	56	8	473	51.2	5.05	48.99	17	1
High	P00761 SWISS-PROT:P00761	Trypsin - Sus scrofa (Pig).	0	21.73	25	4	44	4	231	24.4	7.18	73.94	4	1
High	P04259	Keratin, type II cytoskeletal 6B OS=Homo sapiens OX=9606 GN=KRT6B PE=1 SV=5	0	39.465	33	21	44	2	564	60	8	53.15	21	1
High	P02538	SWISS-PROT:P02538 Tax_Id=9606 Gene_Symbol=KRT6A Keratin, type II cytoskeletal 6A	0	40.653	35	22	42	3	564	60	8	49.26	22	1
High	P13647	SWISS-PROT:P13647 Tax_Id=9606 Gene_Symbol=KRT5 Keratin, type II cytoskeletal 5	0	47.013	37	24	41	14	590	62.3	7.74	39.96	24	1
High	P02768-1	SWISS-PROT:P02768-1 Tax_Id=9606 Gene_Symbol=ALB Isoform 1 of Serum albumin precursor	0	28.998	18	10	36	7	609	69.3	6.28	45.89	10	1
High	Q8IWU5	Extracellular sulfatase Sulf-2 OS=Homo sapiens OX=9606 GN=SULF2 PE=1 SV=1	0	34.721	16	14	35	14	870	100.4	9.17	30.13	14	1
High	Q04695	SWISS-PROT:Q04695 Tax_Id=9606 Gene_Symbol=KRT17 Keratin, type I cytoskeletal 17	0	26.064	26	11	30	4	432	48.1	5.02	23.37	11	1
High	ENSEMBL:ENSBTAP00000024462	(Bos taurus) 47 kDa protein	0	12.568	7	2	29	2	419	46.5	6.33	38.19	2	1
High	P07996	Thrombospondin-1 OS=Homo sapiens OX=9606 GN=THBS1 PE=1 SV=2	0	25.819	15	15	24	15	1170	129.3	4.94	7.9	15	1
High	P15924	Desmoplakin OS=Homo sapiens OX=9606 GN=DSP PE=1 SV=3	0	18.771	4	11	17	11	2871	331.6	6.81	7.59	11	1
High	P60712	Actin, cytoplasmic 1 OS=Bos taurus OX=9913 GN=ACTB PE=1 SV=1	0	21.209	23	8	16	3	375	41.7	5.48	14.9	8	1
High	Q7Z794	Keratin, type II cytoskeletal 1b OS=Homo sapiens OX=9606 GN=KRT77 PE=1 SV=3	0	10.137	8	5	14	2	578	61.9	5.99	21.2	5	1
High	P68103	Elongation factor 1-alpha 1 OS=Bos taurus OX=9913 GN=EEF1A1 PE=1 SV=1	0	12.86	21	7	11	7	462	50.1	9.01	6.39	7	1
High	Q02413	Desmoglein-1 OS=Homo sapiens OX=9606 GN=DSG1 PE=1 SV=2	0	9.897	8	6	11	6	1049	113.7	5.03	3.75	6	1
High	Q5E9B5	Actin, gamma-enteric smooth muscle OS=Bos taurus OX=9913 GN=ACTG2 PE=2 SV=1	0	11.22	15	6	9	1	376	41.9	5.48	5.86	6	1
High	P14618	Pyruvate kinase PKM OS=Homo sapiens OX=9606 GN=PKM PE=1 SV=4	0	11.618	15	6	8	6	531	57.9	7.84	8.52	6	1
High	O46375	Transthyretin OS=Bos taurus OX=9913 GN=TTR PE=1 SV=1	0	6.996	31	4	7	4	147	15.7	6.3	10.26	4	1
High	Q6KB66-1	SWISS-PROT:Q6KB66-1 Tax_Id=9606 Gene_Symbol=KRT80 Isoform 1 of Keratin, type II cytoskeletal 80	0	7.129	7	3	7	3	452	50.5	5.67	10.97	3	1
High	P04406	Glyceraldehyde-3-phosphate dehydrogenase OS=Homo sapiens OX=9606 GN=GAPDH PE=1 SV=3	0	10.695	21	5	6	5	335	36	8.46	6.83	5	1
High	P04792	Heat shock protein beta-1 OS=Homo sapiens OX=9606 GN=HSPB1 PE=1 SV=2	0	4.596	18	3	6	3	205	22.8	6.4	0	3	1
High	Q7RTS7	SWISS-PROT:Q7RTS7 Tax_Id=9606 Gene_Symbol=KRT74 Keratin, type II cytoskeletal 74	0	5.082	4	2	6	1	529	57.8	7.71	6.24	2	1
High	Q8N1N4	Keratin, type II cytoskeletal 78 OS=Homo sapiens OX=9606 GN=KRT78 PE=1 SV=2	0	5.769	7	4	6	2	520	56.8	6.02	1.84	4	1
High	B9A064	Immunoglobulin lambda-like polypeptide 5 OS=Homo sapiens OX=9606 GN=IGLL5 PE=1 SV=2	0	2.611	11	2	5	2	214	23	8.84	0	2	1
High	P62803	Histone H4 OS=Bos taurus OX=9913 PE=1 SV=2	0	7.688	34	4	5	4	103	11.4	11.36	4.61	4	1
High	Q14157	Ubiquitin-associated protein 2-like OS=Homo sapiens OX=9606 GN=UBAP2L PE=1 SV=2	0	8.996	9	5	5	5	1087	114.5	7.11	0	5	1
High	Q3ZCJ7	Tubulin alpha-1C chain OS=Bos taurus OX=9913 GN=TUBA1C PE=1 SV=1	0	7.459	10	3	5	3	449	49.8	5.1	6.03	3	1
High	Q56JV9	Small ribosomal subunit protein eS1 OS=Bos taurus OX=9913 GN=RPS3A PE=2 SV=3	0	5.697	18	4	5	4	264	29.9	9.73	0	4	1
High	Q86YZ3	SWISS-PROT:Q86YZ3 Tax_Id=9606 Gene_Symbol=HRNR Hornerin	0	5.227	3	3	5	3	2850	282.2	10.04	0	3	1
High	Q9UN86	Ras GTPase-activating protein-binding protein 2 OS=Homo sapiens OX=9606 GN=G3BP2 PE=1 SV=2	0	5.048	11	4	5	4	482	54.1	5.55	2.18	4	1
High	P01876	Immunoglobulin heavy constant alpha 1 OS=Homo sapiens OX=9606 GN=IGHA1 PE=1 SV=3	0	4.729	12	4	4	4	398	42.8	5.64	0	4	1
High	Q5D862	SWISS-PROT:Q5D862 Tax_Id=9606 Gene_Symbol=FLG2 Filaggrin-2	0	5.36	2	3	4	3	2391	247.9	8.31	1.64	3	1
High	Q7SIH1	Alpha-2-macroglobulin OS=Bos taurus OX=9913 GN=A2M PE=1 SV=2	0	6.456	3	4	4	4	1510	167.5	6.02	2.07	4	1
High	P01040	Cystatin-A OS=Homo sapiens OX=9606 GN=CSTA PE=1 SV=1	0	3.931	19	2	3	2	98	11	5.5	2.06	2	1
High	P05089	Arginase-1 OS=Homo sapiens OX=9606 GN=ARG1 PE=1 SV=2	0	3.217	9	3	3	3	322	34.7	7.21	0	3	1
High	P06748	Nucleophosmin OS=Homo sapiens OX=9606 GN=NPM1 PE=1 SV=2	0	4.548	10	2	3	2	294	32.6	4.78	0	2	1
High	P08670	Vimentin OS=Homo sapiens OX=9606 GN=VIM PE=1 SV=4	0	4.913	6	3	3	3	466	53.6	5.12	0	3	1
High	P10909	Clusterin OS=Homo sapiens OX=9606 GN=CLU PE=1 SV=1	0	3.444	9	2	3	2	449	52.5	6.27	1.63	2	1
High	P62992	Ubiquitin-ribosomal protein eS31 fusion protein OS=Bos taurus OX=9913 GN=RPS27A PE=1 SV=2	0	4.739	19	2	3	2	156	18	9.64	3.37	2	1
High	P68399	Casein kinase II subunit alpha OS=Bos taurus OX=9913 GN=CSNK2A1 PE=1 SV=1	0	3	7	2	3	2	391	45.1	7.74	1.89	2	1
High	P79103	Small ribosomal subunit protein eS4 OS=Bos taurus OX=9913 GN=RPS4 PE=2 SV=3	0	4.013	10	2	3	2	263	29.6	10.15	1.94	2	1
High	Q3T0R1	Small ribosomal subunit protein uS13 OS=Bos taurus OX=9913 GN=RPS18 PE=2 SV=3	0	2.776	14	2	3	2	152	17.7	10.99	0	2	1
High	Q5TC12	ATP synthase mitochondrial F1 complex assembly factor 1 OS=Homo sapiens OX=9606 GN=ATPAF1 PE=1 SV=1	0	3.897	7	2	3	2	328	36.4	7.96	1.74	2	1
High	Q8SPJ1	Junction plakoglobin OS=Bos taurus OX=9913 GN=JUP PE=2 SV=1	0	3.201	3	2	3	2	745	81.8	6.14	0	2	1
High	Q92804	TATA-binding protein-associated factor 2N OS=Homo sapiens OX=9606 GN=TAF15 PE=1 SV=1	0	3.32	9	3	3	3	592	61.8	8.02	0	3	1
High	P11021	Endoplasmic reticulum chaperone BiP OS=Homo sapiens OX=9606 GN=HSPA5 PE=1 SV=2	0	2.954	4	2	2	2	654	72.3	5.16	0	2	1
High	Q15582	Transforming growth factor-beta-induced protein ig-h3 OS=Homo sapiens OX=9606 GN=TGFBI PE=1 SV=1	0	3.087	4	2	2	2	683	74.6	7.71	0	2	1
High	Q2KJD0	Tubulin beta-5 chain OS=Bos taurus OX=9913 GN=TUBB5 PE=1 SV=1	0	3.156	6	2	2	1	444	49.6	4.89	0	2	1
High	Q3MHM5	Tubulin beta-4B chain OS=Bos taurus OX=9913 GN=TUBB4B PE=1 SV=1	0	3.194	6	2	2	1	445	49.8	4.89	0	2	1
High	Q56JX5	Small ribosomal subunit protein eS25 OS=Bos taurus OX=9913 GN=RPS25 PE=2 SV=1	0	3.017	14	2	2	2	125	13.7	10.11	0	2	1

## Sheet: 04132024-SCC35-3
Sulf2-mAb SCC35 IP 3
Protein FDR Confidence: Combined	Accession	Description	Exp. q-value: Combined	Sum PEP Score	Coverage [%]	# Peptides	# PSMs	# Unique Peptides	# AAs	MW [kDa]	calc. pI	Score Sequest HT: Sequest HT	# Peptides (by Search Engine): Sequest HT	# Protein Groups
High	P04264	Keratin, type II cytoskeletal 1 OS=Homo sapiens OX=9606 GN=KRT1 PE=1 SV=6	0	105.856	49	32	128	29	644	66	8.12	213.96	32	1
High	P13645	SWISS-PROT:P13645 Tax_Id=9606 Gene_Symbol=KRT10 Keratin, type I cytoskeletal 10	0	60.829	35	21	87	17	593	59.5	5.21	118.56	21	1
High	P35527	SWISS-PROT:P35527 Tax_Id=9606 Gene_Symbol=KRT9 Keratin, type I cytoskeletal 9	0	69.789	49	21	78	20	623	62.1	5.3	116.99	21	1
High	P02769	SWISS-PROT:P02769 (Bos taurus) Bovine serum albumin precursor	0	73.261	51	27	64	24	607	69.2	6.18	87.79	27	1
High	P35908	Keratin, type II cytoskeletal 2 epidermal OS=Homo sapiens OX=9606 GN=KRT2 PE=1 SV=2	0	61.581	43	25	60	18	639	65.4	8	88.02	25	1
High	Q08380	Galectin-3-binding protein OS=Homo sapiens OX=9606 GN=LGALS3BP PE=1 SV=1	0	56.582	36	15	58	15	585	65.3	5.27	88.05	15	1
High	P08779	SWISS-PROT:P08779 Tax_Id=9606 Gene_Symbol=KRT16 Keratin, type I cytoskeletal 16	0	40.523	35	16	53	5	473	51.2	5.05	60.35	16	1
High	P02533	Keratin, type I cytoskeletal 14 OS=Homo sapiens OX=9606 GN=KRT14 PE=1 SV=4	0	35.454	35	16	51	5	472	51.5	5.16	54.51	16	1
High	P02538	SWISS-PROT:P02538 Tax_Id=9606 Gene_Symbol=KRT6A Keratin, type II cytoskeletal 6A	0	36.13	32	17	38	9	564	60	8	44.34	17	1
High	P00761 SWISS-PROT:P00761	Trypsin - Sus scrofa (Pig).	0	19.644	25	4	36	4	231	24.4	7.18	92.77	4	1
High	P13647	SWISS-PROT:P13647 Tax_Id=9606 Gene_Symbol=KRT5 Keratin, type II cytoskeletal 5	0	30.802	26	16	29	8	590	62.3	7.74	35.63	16	1
High	Q8IWU5	Extracellular sulfatase Sulf-2 OS=Homo sapiens OX=9606 GN=SULF2 PE=1 SV=1	0	29.233	15	12	24	12	870	100.4	9.17	22.99	12	1
High	ENSEMBL:ENSBTAP00000024462	(Bos taurus) 47 kDa protein	0	14.206	7	2	22	2	419	46.5	6.33	44.29	2	1
High	P60712	Actin, cytoplasmic 1 OS=Bos taurus OX=9913 GN=ACTB PE=1 SV=1	0	18.812	30	8	14	8	375	41.7	5.48	16.44	8	1
High	P02768-1	SWISS-PROT:P02768-1 Tax_Id=9606 Gene_Symbol=ALB Isoform 1 of Serum albumin precursor	0	10.318	8	5	11	2	609	69.3	6.28	14.64	5	1
High	Q7Z794	Keratin, type II cytoskeletal 1b OS=Homo sapiens OX=9606 GN=KRT77 PE=1 SV=3	0	10.174	8	5	11	2	578	61.9	5.99	9.86	5	1
High	P07996	Thrombospondin-1 OS=Homo sapiens OX=9606 GN=THBS1 PE=1 SV=2	0	12.926	7	7	9	7	1170	129.3	4.94	2	7	1
High	Q02413	Desmoglein-1 OS=Homo sapiens OX=9606 GN=DSG1 PE=1 SV=2	0	10.617	8	5	8	5	1049	113.7	5.03	3.82	5	1
High	A0JND2	Keratin, type II cytoskeletal 80 OS=Bos taurus OX=9913 GN=KRT80 PE=2 SV=1	0	5.313	5	2	7	1	422	47.4	5.31	13.44	2	1
High	P15924	Desmoplakin OS=Homo sapiens OX=9606 GN=DSP PE=1 SV=3	0	8.121	2	5	7	5	2871	331.6	6.81	3.4	5	1
High	P62803	Histone H4 OS=Bos taurus OX=9913 PE=1 SV=2	0	6.226	33	3	6	3	103	11.4	11.36	2.28	3	1
High	P04406	Glyceraldehyde-3-phosphate dehydrogenase OS=Homo sapiens OX=9606 GN=GAPDH PE=1 SV=3	0	7.894	21	5	5	5	335	36	8.46	1.83	5	1
High	P68103	Elongation factor 1-alpha 1 OS=Bos taurus OX=9913 GN=EEF1A1 PE=1 SV=1	0	5.075	9	4	5	4	462	50.1	9.01	0	4	1
High	Q16778	Histone H2B type 2-E OS=Homo sapiens OX=9606 GN=H2BC21 PE=1 SV=3	0	6.34	25	3	5	1	126	13.9	10.32	3.53	3	1
High	Q5QNW6	Histone H2B type 2-F OS=Homo sapiens OX=9606 GN=H2BC18 PE=1 SV=3	0	5.812	25	3	5	1	126	13.9	10.32	3.46	3	1
High	Q7RTS7	SWISS-PROT:Q7RTS7 Tax_Id=9606 Gene_Symbol=KRT74 Keratin, type II cytoskeletal 74	0	5.452	5	3	5	1	529	57.8	7.71	2.32	3	1
High	O46375	Transthyretin OS=Bos taurus OX=9913 GN=TTR PE=1 SV=1	0	3.637	19	2	4	2	147	15.7	6.3	2.2	2	1
High	P04792	Heat shock protein beta-1 OS=Homo sapiens OX=9606 GN=HSPB1 PE=1 SV=2	0	5.857	18	3	4	3	205	22.8	6.4	3.72	3	1
High	P81605	Dermcidin OS=Homo sapiens OX=9606 GN=DCD PE=1 SV=2	0	3.307	20	2	4	2	110	11.3	6.54	7.14	2	1
High	Q3T0R1	Small ribosomal subunit protein uS13 OS=Bos taurus OX=9913 GN=RPS18 PE=2 SV=3	0	5.67	20	3	4	3	152	17.7	10.99	3.68	3	1
High	Q56JV9	Small ribosomal subunit protein eS1 OS=Bos taurus OX=9913 GN=RPS3A PE=2 SV=3	0	5.227	13	3	4	3	264	29.9	9.73	0	3	1
High	Q8N1N4	Keratin, type II cytoskeletal 78 OS=Homo sapiens OX=9606 GN=KRT78 PE=1 SV=2	0	4.295	6	3	4	2	520	56.8	6.02	0	3	1
High	P68399	Casein kinase II subunit alpha OS=Bos taurus OX=9913 GN=CSNK2A1 PE=1 SV=1	0	3.507	8	2	3	2	391	45.1	7.74	0	2	1
High	Q07666	KH domain-containing, RNA-binding, signal transduction-associated protein 1 OS=Homo sapiens OX=9606 GN=KHDRBS1 PE=1 SV=1	0	3.375	5	2	3	2	443	48.2	8.66	0	2	1
High	Q08554	Desmocollin-1 OS=Homo sapiens OX=9606 GN=DSC1 PE=1 SV=2	0	3.42	3	2	3	2	894	99.9	5.43	0	2	1
High	Q14512	Fibroblast growth factor-binding protein 1 OS=Homo sapiens OX=9606 GN=FGFBP1 PE=1 SV=1	0	2.967	11	2	3	2	234	26.2	9.1	0	2	1
High	Q9UN86	Ras GTPase-activating protein-binding protein 2 OS=Homo sapiens OX=9606 GN=G3BP2 PE=1 SV=2	0	3.747	4	2	3	2	482	54.1	5.55	2.08	2	1
High	P10909	Clusterin OS=Homo sapiens OX=9606 GN=CLU PE=1 SV=1	0	3.457	6	2	2	2	449	52.5	6.27	0	2	1
High	Q5D862	SWISS-PROT:Q5D862 Tax_Id=9606 Gene_Symbol=FLG2 Filaggrin-2	0	4.911	1	2	2	2	2391	247.9	8.31	2.12	2	1
High	Q5E9E3	Complement C1q subcomponent subunit A OS=Bos taurus OX=9913 GN=C1QA PE=2 SV=1	0	4.495	10	2	2	2	244	25.8	8.94	4.63	2	1

## Sheet: 05092023-CAL33-1
Sulf2-mAb CAL33 IP 1
Protein FDR Confidence: Combined	Accession	Description	Exp. q-value: Combined	Sum PEP Score	Coverage [%]	# Peptides	# PSMs	# Unique Peptides	# AAs	MW [kDa]	calc. pI	Score Sequest HT: Sequest HT	# Peptides (by Search Engine): Sequest HT	# Protein Groups
High	P04264	Keratin, type II cytoskeletal 1 OS=Homo sapiens OX=9606 GN=KRT1 PE=1 SV=6	0	114.123	51	35	142	28	644	66	8.12	274.77	35	1
High	P13645	SWISS-PROT:P13645 Tax_Id=9606 Gene_Symbol=KRT10 Keratin, type I cytoskeletal 10	0	93.822	44	27	136	23	593	59.5	5.21	241.71	27	1
High	P35527	SWISS-PROT:P35527 Tax_Id=9606 Gene_Symbol=KRT9 Keratin, type I cytoskeletal 9	0	98.586	53	26	131	25	623	62.1	5.3	242.22	26	1
High	P02769	SWISS-PROT:P02769 (Bos taurus) Bovine serum albumin precursor	0	121.395	68	38	124	38	607	69.2	6.18	252.4	38	1
High	P35908	SWISS-PROT:P35908 Tax_Id=9606 Gene_Symbol=KRT2 Keratin, type II cytoskeletal 2 epidermal	0	121.75	64	39	120	28	645	65.8	8	231.6	39	1
High	Q08380	Galectin-3-binding protein OS=Homo sapiens OX=9606 GN=LGALS3BP PE=1 SV=1	0	83.2	47	21	108	21	585	65.3	5.27	233.31	21	1
High	P02533	Keratin, type I cytoskeletal 14 OS=Homo sapiens OX=9606 GN=KRT14 PE=1 SV=4	0	49.847	45	19	77	7	472	51.5	5.16	123.18	19	1
High	P08779	SWISS-PROT:P08779 Tax_Id=9606 Gene_Symbol=KRT16 Keratin, type I cytoskeletal 16	0	44.329	45	19	75	9	473	51.2	5.05	100.91	19	1
High	ENSEMBL:ENSBTAP00000024462	(Bos taurus) 47 kDa protein	0	11.851	7	2	61	2	419	46.5	6.33	95.6	2	1
High	P04259	Keratin, type II cytoskeletal 6B OS=Homo sapiens OX=9606 GN=KRT6B PE=1 SV=5	0	50.257	39	26	55	3	564	60	8	81	26	1
High	P02538	SWISS-PROT:P02538 Tax_Id=9606 Gene_Symbol=KRT6A Keratin, type II cytoskeletal 6A	0	51.248	39	26	49	3	564	60	8	74.93	26	1
High	A2NJV5	Immunoglobulin kappa variable 2-29 OS=Homo sapiens OX=9606 GN=IGKV2-29 PE=3 SV=2	0	8.194	19	3	45	3	120	13.1	7.28	75.82	3	1
High	P13647	SWISS-PROT:P13647 Tax_Id=9606 Gene_Symbol=KRT5 Keratin, type II cytoskeletal 5	0	48.206	33	24	45	10	590	62.3	7.74	67.67	24	1
High	P00761 SWISS-PROT:P00761	Trypsin - Sus scrofa (Pig).	0	19.181	25	4	37	4	231	24.4	7.18	91.95	4	1
High	Q04695	SWISS-PROT:Q04695 Tax_Id=9606 Gene_Symbol=KRT17 Keratin, type I cytoskeletal 17	0	21.919	23	11	32	4	432	48.1	5.02	44.45	11	1
High	Q9UN86	Ras GTPase-activating protein-binding protein 2 OS=Homo sapiens OX=9606 GN=G3BP2 PE=1 SV=2	0	29.089	25	11	32	11	482	54.1	5.55	42.16	11	1
High	P05023	Sodium/potassium-transporting ATPase subunit alpha-1 OS=Homo sapiens OX=9606 GN=ATP1A1 PE=1 SV=1	0	37.265	18	15	29	15	1023	112.8	5.49	44.29	15	1
High	Q8IWU5	Extracellular sulfatase Sulf-2 OS=Homo sapiens OX=9606 GN=SULF2 PE=1 SV=1	0	23.462	13	11	28	11	870	100.4	9.17	31.7	11	1
High	Q7Z794	Keratin, type II cytoskeletal 1b OS=Homo sapiens OX=9606 GN=KRT77 PE=1 SV=3	0	11.562	7	6	21	1	578	61.9	5.99	42.73	6	1
High	P60712	Actin, cytoplasmic 1 OS=Bos taurus OX=9913 GN=ACTB PE=1 SV=1	0	23.872	30	7	17	7	375	41.7	5.48	29.98	7	1
High	O46375	Transthyretin OS=Bos taurus OX=9913 GN=TTR PE=1 SV=1	0	17.047	63	8	15	8	147	15.7	6.3	20.67	8	1
High	P19474	E3 ubiquitin-protein ligase TRIM21 OS=Homo sapiens OX=9606 GN=TRIM21 PE=1 SV=1	0	14.66	20	8	15	8	475	54.1	6.38	31.9	8	1
High	P04406	Glyceraldehyde-3-phosphate dehydrogenase OS=Homo sapiens OX=9606 GN=GAPDH PE=1 SV=3	0	19.21	32	8	14	8	335	36	8.46	17.52	8	1
High	P15924	Desmoplakin OS=Homo sapiens OX=9606 GN=DSP PE=1 SV=3	0	14.073	4	11	13	11	2871	331.6	6.81	4.11	11	1
High	Q56JV9	Small ribosomal subunit protein eS1 OS=Bos taurus OX=9913 GN=RPS3A PE=2 SV=3	0	12.604	33	8	11	8	264	29.9	9.73	9.51	8	1
High	Q6KB66-1	SWISS-PROT:Q6KB66-1 Tax_Id=9606 Gene_Symbol=KRT80 Isoform 1 of Keratin, type II cytoskeletal 80	0	7.197	7	3	10	3	452	50.5	5.67	19.73	3	1
High	P02754	SWISS-PROT:P02754 Beta-lactoglobulin - Bos taurus (Bovine).	0	11.662	46	5	9	5	162	18.3	4.92	12.5	5	1
High	P04792	Heat shock protein beta-1 OS=Homo sapiens OX=9606 GN=HSPB1 PE=1 SV=2	0	10.859	22	4	9	4	205	22.8	6.4	16.29	4	1
High	P62803	Histone H4 OS=Bos taurus OX=9913 PE=1 SV=2	0	11.24	42	5	9	5	103	11.4	11.36	10.89	5	1
High	Q7SIH1	Alpha-2-macroglobulin OS=Bos taurus OX=9913 GN=A2M PE=1 SV=2	0	14.825	6	6	9	6	1510	167.5	6.02	16.37	6	1
High	Q02413	Desmoglein-1 OS=Homo sapiens OX=9606 GN=DSG1 PE=1 SV=2	0	9.891	7	5	8	5	1049	113.7	5.03	6.35	5	1
High	Q9BUJ2	Heterogeneous nuclear ribonucleoprotein U-like protein 1 OS=Homo sapiens OX=9606 GN=HNRNPUL1 PE=1 SV=2	0	11.896	9	6	8	6	856	95.7	6.92	9.29	6	1
High	ENSEMBL:ENSBTAP00000014147	(Bos taurus) 12 kDa protein	0	7.895	26	2	7	2	113	11.7	6.55	6.33	2	1
High	P68103	Elongation factor 1-alpha 1 OS=Bos taurus OX=9913 GN=EEF1A1 PE=1 SV=1	0	7.165	12	4	7	4	462	50.1	9.01	4.35	4	1
High	P81605	Dermcidin OS=Homo sapiens OX=9606 GN=DCD PE=1 SV=2	0	5.378	33	3	7	3	110	11.3	6.54	14.38	3	1
High	Q8WWM7	Ataxin-2-like protein OS=Homo sapiens OX=9606 GN=ATXN2L PE=1 SV=2	0	7.719	6	5	7	5	1075	113.3	8.59	5.79	5	1
High	P02662	Alpha-S1-casein OS=Bos taurus OX=9913 GN=CSN1S1 PE=1 SV=2	0	6.619	17	3	6	3	214	24.5	5.02	9.3	3	1
High	ENSEMBL:ENSBTAP00000031900	(Bos taurus) 121 kDa protein	0	6.301	5	4	5	4	1064	121.4	6.09	3.37	4	1
High	P12763	SWISS-PROT:P12763 (Bos taurus) Alpha-2-HS-glycoprotein precursor	0	7.924	13	2	5	2	359	38.4	5.5	8.97	2	1
High	P25311	Zinc-alpha-2-glycoprotein OS=Homo sapiens OX=9606 GN=AZGP1 PE=1 SV=2	0	5.907	11	3	5	3	298	34.2	6.05	3.79	3	1
High	P79103	Small ribosomal subunit protein eS4 OS=Bos taurus OX=9913 GN=RPS4 PE=2 SV=3	0	6.072	15	3	5	3	263	29.6	10.15	5.54	3	1
High	Q08554	Desmocollin-1 OS=Homo sapiens OX=9606 GN=DSC1 PE=1 SV=2	0	6.234	5	3	5	3	894	99.9	5.43	5.71	3	1
High	Q5TC12	ATP synthase mitochondrial F1 complex assembly factor 1 OS=Homo sapiens OX=9606 GN=ATPAF1 PE=1 SV=1	0	6.297	13	3	5	3	328	36.4	7.96	5.99	3	1
High	Q7RTS7	SWISS-PROT:Q7RTS7 Tax_Id=9606 Gene_Symbol=KRT74 Keratin, type II cytoskeletal 74	0	5.785	5	4	5	1	529	57.8	7.71	6.56	4	1
High	Q7Z417	FMR1-interacting protein NUFIP2 OS=Homo sapiens OX=9606 GN=NUFIP2 PE=1 SV=1	0	8.058	7	3	5	3	695	76.1	8.7	7.46	3	1
High	Q9BTT6	Leucine-rich repeat-containing protein 1 OS=Homo sapiens OX=9606 GN=LRRC1 PE=1 SV=1	0	4.424	8	3	5	3	524	59.2	5.02	2.15	3	1
High	P02668	Kappa-casein OS=Bos taurus OX=9913 GN=CSN3 PE=1 SV=1	0	2.903	15	2	4	2	190	21.3	6.77	4.28	2	1
High	Q2HJ86	Tubulin alpha-1D chain OS=Bos taurus OX=9913 GN=TUBA1D PE=1 SV=1	0	4.841	8	3	4	3	452	50.3	5.03	3.48	3	1
High	Q5D862	SWISS-PROT:Q5D862 Tax_Id=9606 Gene_Symbol=FLG2 Filaggrin-2	0	5.73	1	2	4	2	2391	247.9	8.31	5.29	2	1
High	Q8SPJ1	Junction plakoglobin OS=Bos taurus OX=9913 GN=JUP PE=2 SV=1	0	5.564	5	3	4	3	745	81.8	6.14	1.73	3	1
High	Q99729	Heterogeneous nuclear ribonucleoprotein A/B OS=Homo sapiens OX=9606 GN=HNRNPAB PE=1 SV=2	0	4.59	7	2	4	1	332	36.2	8.21	6.43	2	1
High	P01859	Immunoglobulin heavy constant gamma 2 OS=Homo sapiens OX=9606 GN=IGHG2 PE=1 SV=3	0	3.169	4	2	3	2	395	43.8	6.52	4.31	2	1
High	P02663	Alpha-S2-casein OS=Bos taurus OX=9913 GN=CSN1S2 PE=1 SV=2	0	2.285	9	2	3	2	222	26	8.43	1.84	2	1
High	P04272	Annexin A2 OS=Bos taurus OX=9913 GN=ANXA2 PE=1 SV=2	0	2.147	6	2	3	2	339	38.6	7.31	0	2	1
High	P14618	Pyruvate kinase PKM OS=Homo sapiens OX=9606 GN=PKM PE=1 SV=4	0	3.955	4	2	3	2	531	57.9	7.84	2.26	2	1
High	P62992	Ubiquitin-ribosomal protein eS31 fusion protein OS=Bos taurus OX=9913 GN=RPS27A PE=1 SV=2	0	3.847	22	2	3	2	156	18	9.64	1.61	2	1
High	Q14103	Heterogeneous nuclear ribonucleoprotein D0 OS=Homo sapiens OX=9606 GN=HNRNPD PE=1 SV=1	0	6.834	7	2	3	1	355	38.4	7.81	7.35	2	1
High	Q3T057	Large ribosomal subunit protein uL14 OS=Bos taurus OX=9913 GN=RPL23 PE=2 SV=2	0	2.727	20	2	3	2	140	14.9	10.51	0	2	1
High	Q56JX5	Small ribosomal subunit protein eS25 OS=Bos taurus OX=9913 GN=RPS25 PE=2 SV=1	0	4.383	14	2	3	2	125	13.7	10.11	3.35	2	1
High	Q5E958	Small ribosomal subunit protein eS8 OS=Bos taurus OX=9913 GN=RPS8 PE=1 SV=3	0	2.652	10	2	3	2	208	24.2	10.32	0	2	1
High	A6QNX5	Keratin, type II cytoskeletal 78 OS=Bos taurus OX=9913 GN=KRT78 PE=2 SV=1	0	2.639	4	2	2	1	528	57.4	8.18	0	2	1
High	P29692	Elongation factor 1-delta OS=Homo sapiens OX=9606 GN=EEF1D PE=1 SV=5	0	2.883	13	2	2	2	281	31.1	5.01	0	2	1
High	Q96P63	Serpin B12 OS=Homo sapiens OX=9606 GN=SERPINB12 PE=1 SV=1	0	3.667	4	2	2	2	405	46.2	5.53	1.84	2	1
High	Q9NUQ6	SPATS2-like protein OS=Homo sapiens OX=9606 GN=SPATS2L PE=1 SV=2	0	2.301	3	2	2	2	558	61.7	9.64	1.61	2	1

## Sheet: 09252023-CALL3-2
Sulf2-mAb CAL33 IP 2
Protein FDR Confidence: Combined	Accession	Description	Exp. q-value: Combined	Sum PEP Score	Coverage [%]	# Peptides	# PSMs	# Unique Peptides	# AAs	MW [kDa]	calc. pI	Score Sequest HT: Sequest HT	# Peptides (by Search Engine): Sequest HT	# Protein Groups
High	P13645	SWISS-PROT:P13645 Tax_Id=9606 Gene_Symbol=KRT10 Keratin, type I cytoskeletal 10	0	98.49	44	27	106	23	593	59.5	5.21	134.64	27	1
High	P35527	Keratin, type I cytoskeletal 9 OS=Homo sapiens OX=9606 GN=KRT9 PE=1 SV=3	0	79.796	58	26	88	25	623	62	5.24	116.73	26	1
High	P04264	Keratin, type II cytoskeletal 1 OS=Homo sapiens OX=9606 GN=KRT1 PE=1 SV=6	0	87.581	46	30	87	25	644	66	8.12	155.7	30	1
High	Q08380	Galectin-3-binding protein OS=Homo sapiens OX=9606 GN=LGALS3BP PE=1 SV=1	0	83.786	49	20	84	20	585	65.3	5.27	132.87	20	1
High	P35908	Keratin, type II cytoskeletal 2 epidermal OS=Homo sapiens OX=9606 GN=KRT2 PE=1 SV=2	0	96.025	53	32	72	25	639	65.4	8	117.05	32	1
High	P02769	SWISS-PROT:P02769 (Bos taurus) Bovine serum albumin precursor	0	99.544	54	29	68	26	607	69.2	6.18	133.51	29	1
High	P02768-1	SWISS-PROT:P02768-1 Tax_Id=9606 Gene_Symbol=ALB Isoform 1 of Serum albumin precursor	0	33.121	13	7	64	4	609	69.3	6.28	160.46	7	1
High	P02533	Keratin, type I cytoskeletal 14 OS=Homo sapiens OX=9606 GN=KRT14 PE=1 SV=4	0	51.492	43	19	50	6	472	51.5	5.16	52.23	19	1
High	P08779	SWISS-PROT:P08779 Tax_Id=9606 Gene_Symbol=KRT16 Keratin, type I cytoskeletal 16	0	48.918	40	17	48	7	473	51.2	5.05	57.33	17	1
High	P02538	SWISS-PROT:P02538 Tax_Id=9606 Gene_Symbol=KRT6A Keratin, type II cytoskeletal 6A	0	51.06	36	22	40	3	564	60	8	43.47	22	1
High	P04259	Keratin, type II cytoskeletal 6B OS=Homo sapiens OX=9606 GN=KRT6B PE=1 SV=5	0	45.999	33	20	38	1	564	60	8	43.78	20	1
High	P13647	SWISS-PROT:P13647 Tax_Id=9606 Gene_Symbol=KRT5 Keratin, type II cytoskeletal 5	0	50.623	35	24	38	15	590	62.3	7.74	37.8	24	1
High	P00761 SWISS-PROT:P00761	Trypsin - Sus scrofa (Pig).	0	23.919	25	4	33	4	231	24.4	7.18	71.94	4	1
High	ENSEMBL:ENSBTAP00000024462	(Bos taurus) 47 kDa protein	0	13.527	7	2	23	2	419	46.5	6.33	25.8	2	1
High	Q9QWL7	SWISS-PROT:Q9QWL7 Tax_Id=10090 Gene_Symbol=Krt17 Keratin, type I cytoskeletal 17	0	16.169	16	9	18	1	433	48.1	5.06	9.45	9	1
High	Q9Y6R7	IgGFc-binding protein OS=Homo sapiens OX=9606 GN=FCGBP PE=1 SV=3	0	23.167	6	12	14	12	5405	571.6	5.34	14.52	12	1
High	Q02413	Desmoglein-1 OS=Homo sapiens OX=9606 GN=DSG1 PE=1 SV=2	0	12.754	9	6	11	6	1049	113.7	5.03	6.7	6	1
High	Q2KIV9	Complement C1q subcomponent subunit B OS=Bos taurus OX=9913 GN=C1QB PE=1 SV=1	0	12.102	23	6	11	6	247	26.4	9.48	9.85	6	1
High	P09871	Complement C1s subcomponent OS=Homo sapiens OX=9606 GN=C1S PE=1 SV=1	0	14.972	17	8	10	8	688	76.6	4.96	10.05	8	1
High	P15924	Desmoplakin OS=Homo sapiens OX=9606 GN=DSP PE=1 SV=3	0	13.751	2	7	10	7	2871	331.6	6.81	4.5	7	1
High	Q6KB66-1	SWISS-PROT:Q6KB66-1 Tax_Id=9606 Gene_Symbol=KRT80 Isoform 1 of Keratin, type II cytoskeletal 80	0	6.778	7	3	7	3	452	50.5	5.67	12.73	3	1
High	Q7RTS7	SWISS-PROT:Q7RTS7 Tax_Id=9606 Gene_Symbol=KRT74 Keratin, type II cytoskeletal 74	0	9.555	6	3	7	1	529	57.8	7.71	6.47	3	1
High	P00736	Complement C1r subcomponent OS=Homo sapiens OX=9606 GN=C1R PE=1 SV=2	0	12.635	14	6	6	6	705	80.1	6.21	8.64	6	1
High	P01876	Immunoglobulin heavy constant alpha 1 OS=Homo sapiens OX=9606 GN=IGHA1 PE=1 SV=3	0	8.586	12	4	6	4	398	42.8	5.64	12.94	4	1
High	P04792	Heat shock protein beta-1 OS=Homo sapiens OX=9606 GN=HSPB1 PE=1 SV=2	0	8.871	26	4	6	4	205	22.8	6.4	2.12	4	1
High	P60712	Actin, cytoplasmic 1 OS=Bos taurus OX=9913 GN=ACTB PE=1 SV=1	0	10.525	16	4	6	4	375	41.7	5.48	8.34	4	1
High	Q5E9E3	Complement C1q subcomponent subunit A OS=Bos taurus OX=9913 GN=C1QA PE=2 SV=1	0	8.52	24	4	6	4	244	25.8	8.94	16.08	4	1
High	Q8IWU5	Extracellular sulfatase Sulf-2 OS=Homo sapiens OX=9606 GN=SULF2 PE=1 SV=1	0	5.754	4	4	6	4	870	100.4	9.17	0	4	1
High	P12273	Prolactin-inducible protein OS=Homo sapiens OX=9606 GN=PIP PE=1 SV=1	0	5.225	19	2	4	2	146	16.6	8.05	3.79	2	1
High	P81605	Dermcidin OS=Homo sapiens OX=9606 GN=DCD PE=1 SV=2	0	3.483	20	2	4	2	110	11.3	6.54	8.53	2	1
High	Q8N1N4	Keratin, type II cytoskeletal 78 OS=Homo sapiens OX=9606 GN=KRT78 PE=1 SV=2	0	5.395	6	3	4	1	520	56.8	6.02	0	3	1
High	Q8SPJ1	Junction plakoglobin OS=Bos taurus OX=9913 GN=JUP PE=2 SV=1	0	7.595	5	3	4	3	745	81.8	6.14	5.4	3	1
High	Q92804	TATA-binding protein-associated factor 2N OS=Homo sapiens OX=9606 GN=TAF15 PE=1 SV=1	0	5.494	11	4	4	4	592	61.8	8.02	0	4	1
High	ENSEMBL:ENSBTAP00000014147	(Bos taurus) 12 kDa protein	0	4.913	26	2	3	2	113	11.7	6.55	2.43	2	1
High	O46375	Transthyretin OS=Bos taurus OX=9913 GN=TTR PE=1 SV=1	0	3.247	17	2	3	2	147	15.7	6.3	0	2	1
High	P04406	Glyceraldehyde-3-phosphate dehydrogenase OS=Homo sapiens OX=9606 GN=GAPDH PE=1 SV=3	0	3.217	8	2	3	2	335	36	8.46	6.18	2	1
High	P21741	Midkine OS=Homo sapiens OX=9606 GN=MDK PE=1 SV=1	0	3.747	17	2	3	2	143	15.6	9.79	3.41	2	1
High	P31151	Protein S100-A7 OS=Homo sapiens OX=9606 GN=S100A7 PE=1 SV=4	0	2.772	12	2	3	2	101	11.5	6.77	0	2	1
High	Q5D862	SWISS-PROT:Q5D862 Tax_Id=9606 Gene_Symbol=FLG2 Filaggrin-2	0	3.264	1	2	3	2	2391	247.9	8.31	1.68	2	1
High	Q7SIH1	Alpha-2-macroglobulin OS=Bos taurus OX=9913 GN=A2M PE=1 SV=2	0	3.722	1	2	3	2	1510	167.5	6.02	2.13	2	1
High	Q9UN86	Ras GTPase-activating protein-binding protein 2 OS=Homo sapiens OX=9606 GN=G3BP2 PE=1 SV=2	0	5.709	6	2	3	2	482	54.1	5.55	4.91	2	1
High	P62803	Histone H4 OS=Bos taurus OX=9913 PE=1 SV=2	0	3.031	19	2	2	2	103	11.4	11.36	0	2	1
High	P62992	Ubiquitin-ribosomal protein eS31 fusion protein OS=Bos taurus OX=9913 GN=RPS27A PE=1 SV=2	0	5.949	19	2	2	2	156	18	9.64	5.32	2	1
High	Q2KJ64	Arginase-1 OS=Bos taurus OX=9913 GN=ARG1 PE=2 SV=1	0	3.287	7	2	2	2	322	35	6.54	0	2	1
High	Q9BUJ2	Heterogeneous nuclear ribonucleoprotein U-like protein 1 OS=Homo sapiens OX=9606 GN=HNRNPUL1 PE=1 SV=2	0	3.017	3	2	2	2	856	95.7	6.92	0	2	1

## Sheet: 04132024-CAL33-3
Sulf2-mAb CAL33 IP 3
Protein FDR Confidence: Combined	Accession	Description	Exp. q-value: Combined	Sum PEP Score	Coverage [%]	# Peptides	# PSMs	# Unique Peptides	# AAs	MW [kDa]	calc. pI	Score Sequest HT: Sequest HT	# Peptides (by Search Engine): Sequest HT	# Protein Groups
High	P04264	Keratin, type II cytoskeletal 1 OS=Homo sapiens OX=9606 GN=KRT1 PE=1 SV=6	0	87.672	37	27	110	24	644	66	8.12	173.32	27	1
High	Q08380	Galectin-3-binding protein OS=Homo sapiens OX=9606 GN=LGALS3BP PE=1 SV=1	0	70.017	43	18	100	18	585	65.3	5.27	136.08	18	1
High	P13645	SWISS-PROT:P13645 Tax_Id=9606 Gene_Symbol=KRT10 Keratin, type I cytoskeletal 10	0	70.074	39	22	89	19	593	59.5	5.21	132.04	22	1
High	P35908	SWISS-PROT:P35908 Tax_Id=9606 Gene_Symbol=KRT2 Keratin, type II cytoskeletal 2 epidermal	0	71.362	56	28	72	20	645	65.8	8	108.52	28	1
High	P02769	SWISS-PROT:P02769 (Bos taurus) Bovine serum albumin precursor	0	82.292	52	27	66	25	607	69.2	6.18	100.23	27	1
High	P35527	SWISS-PROT:P35527 Tax_Id=9606 Gene_Symbol=KRT9 Keratin, type I cytoskeletal 9	0	58.057	47	20	57	19	623	62.1	5.3	81.92	20	1
High	P02533	Keratin, type I cytoskeletal 14 OS=Homo sapiens OX=9606 GN=KRT14 PE=1 SV=4	0	37.861	40	16	43	5	472	51.5	5.16	57.04	16	1
High	P08779	SWISS-PROT:P08779 Tax_Id=9606 Gene_Symbol=KRT16 Keratin, type I cytoskeletal 16	0	33.459	34	14	40	6	473	51.2	5.05	56.73	14	1
High	P02538	SWISS-PROT:P02538 Tax_Id=9606 Gene_Symbol=KRT6A Keratin, type II cytoskeletal 6A	0	39.249	31	19	39	8	564	60	8	49.28	19	1
High	P13647	SWISS-PROT:P13647 Tax_Id=9606 Gene_Symbol=KRT5 Keratin, type II cytoskeletal 5	0	38.064	30	20	35	10	590	62.3	7.74	45.61	20	1
High	ENSEMBL:ENSBTAP00000024462	(Bos taurus) 47 kDa protein	0	13.702	7	2	24	2	419	46.5	6.33	43.88	2	1
High	P00761 SWISS-PROT:P00761	Trypsin - Sus scrofa (Pig).	0	21.388	25	4	22	4	231	24.4	7.18	56.91	4	1
High	A1L595	Keratin, type I cytoskeletal 17 OS=Bos taurus OX=9913 GN=KRT17 PE=2 SV=1	0	17.203	20	9	17	2	441	48.7	5.15	21.21	9	1
High	P15924	Desmoplakin OS=Homo sapiens OX=9606 GN=DSP PE=1 SV=3	0	20.281	4	12	17	12	2871	331.6	6.81	6.02	12	1
High	P02768-1	SWISS-PROT:P02768-1 Tax_Id=9606 Gene_Symbol=ALB Isoform 1 of Serum albumin precursor	0	12.633	8	4	10	2	609	69.3	6.28	22.27	4	1
High	Q02413	Desmoglein-1 OS=Homo sapiens OX=9606 GN=DSG1 PE=1 SV=2	0	13.823	8	6	9	6	1049	113.7	5.03	6.6	6	1
High	Q5E9E3	Complement C1q subcomponent subunit A OS=Bos taurus OX=9913 GN=C1QA PE=2 SV=1	0	9.489	16	4	9	4	244	25.8	8.94	8.38	4	1
High	Q7Z794	Keratin, type II cytoskeletal 1b OS=Homo sapiens OX=9606 GN=KRT77 PE=1 SV=3	0	10.732	7	5	9	2	578	61.9	5.99	14.46	5	1
High	Q9Y6R7	IgGFc-binding protein OS=Homo sapiens OX=9606 GN=FCGBP PE=1 SV=3	0	15.755	4	8	8	8	5405	571.6	5.34	6.32	8	1
High	P09871	Complement C1s subcomponent OS=Homo sapiens OX=9606 GN=C1S PE=1 SV=1	0	12.446	10	5	7	5	688	76.6	4.96	8.11	5	1
High	Q2KIV9	Complement C1q subcomponent subunit B OS=Bos taurus OX=9913 GN=C1QB PE=1 SV=1	0	10.472	17	4	7	4	247	26.4	9.48	10.78	4	1
High	A7YWK3	Keratin, type II cytoskeletal 73 OS=Bos taurus OX=9913 GN=KRT73 PE=2 SV=1	0	8.578	6	4	6	1	540	58.8	7.23	11.5	4	1
High	P00736	Complement C1r subcomponent OS=Homo sapiens OX=9606 GN=C1R PE=1 SV=2	0	8.124	7	4	6	4	705	80.1	6.21	6.24	4	1
High	P04792	Heat shock protein beta-1 OS=Homo sapiens OX=9606 GN=HSPB1 PE=1 SV=2	0	6.385	26	4	6	4	205	22.8	6.4	2.09	4	1
High	P01876	Immunoglobulin heavy constant alpha 1 OS=Homo sapiens OX=9606 GN=IGHA1 PE=1 SV=3	0	7.315	9	3	5	3	398	42.8	5.64	3.76	3	1
High	P81605	Dermcidin OS=Homo sapiens OX=9606 GN=DCD PE=1 SV=2	0	5.353	20	2	5	2	110	11.3	6.54	6.92	2	1
High	Q8IWU5	Extracellular sulfatase Sulf-2 OS=Homo sapiens OX=9606 GN=SULF2 PE=1 SV=1	0	7.066	7	5	5	5	870	100.4	9.17	2.03	5	1
High	O46375	Transthyretin OS=Bos taurus OX=9913 GN=TTR PE=1 SV=1	0	4.664	19	2	4	2	147	15.7	6.3	2.2	2	1
High	P04406	Glyceraldehyde-3-phosphate dehydrogenase OS=Homo sapiens OX=9606 GN=GAPDH PE=1 SV=3	0	4.006	10	2	4	2	335	36	8.46	2.13	2	1
High	P62803	Histone H4 OS=Bos taurus OX=9913 PE=1 SV=2	0	4.504	33	3	4	3	103	11.4	11.36	0	3	1
High	Q7RTS7	SWISS-PROT:Q7RTS7 Tax_Id=9606 Gene_Symbol=KRT74 Keratin, type II cytoskeletal 74	0	6.099	6	4	4	1	529	57.8	7.71	5.38	4	1
High	Q8N1N4	Keratin, type II cytoskeletal 78 OS=Homo sapiens OX=9606 GN=KRT78 PE=1 SV=2	0	5.357	6	3	4	2	520	56.8	6.02	2.42	3	1
High	P60712	Actin, cytoplasmic 1 OS=Bos taurus OX=9913 GN=ACTB PE=1 SV=1	0	4.146	10	3	3	3	375	41.7	5.48	0	3	1
High	Q28009	RNA-binding protein FUS OS=Bos taurus OX=9913 GN=FUS PE=2 SV=2	0	2.871	4	2	3	2	513	52.3	9.36	0	2	1
High	Q9GZM7	Tubulointerstitial nephritis antigen-like OS=Homo sapiens OX=9606 GN=TINAGL1 PE=1 SV=1	0	3.276	5	2	3	2	467	52.4	6.99	0	2	1
High	Q9UN86	Ras GTPase-activating protein-binding protein 2 OS=Homo sapiens OX=9606 GN=G3BP2 PE=1 SV=2	0	4.003	6	2	3	2	482	54.1	5.55	2.25	2	1
High	P19474	E3 ubiquitin-protein ligase TRIM21 OS=Homo sapiens OX=9606 GN=TRIM21 PE=1 SV=1	0	2.885	4	2	2	2	475	54.1	6.38	1.77	2	1
High	P62992	Ubiquitin-ribosomal protein eS31 fusion protein OS=Bos taurus OX=9913 GN=RPS27A PE=1 SV=2	0	3.165	22	2	2	2	156	18	9.64	0	2	1
High	Q08554	Desmocollin-1 OS=Homo sapiens OX=9606 GN=DSC1 PE=1 SV=2	0	3.84	3	2	2	2	894	99.9	5.43	2.09	2	1
High	Q8SPJ1	Junction plakoglobin OS=Bos taurus OX=9913 GN=JUP PE=2 SV=1	0	3.339	3	2	2	2	745	81.8	6.14	1.74	2	1
High	Q9BUJ2	Heterogeneous nuclear ribonucleoprotein U-like protein 1 OS=Homo sapiens OX=9606 GN=HNRNPUL1 PE=1 SV=2	0	3.351	4	2	2	2	856	95.7	6.92	0	2	1

## Sheet: 05092023-neg-1
Mouse isotype antibody negative control 1
Protein FDR Confidence: Combined	Accession	Description	Exp. q-value: Combined	Sum PEP Score	Coverage [%]	# Peptides	# PSMs	# Unique Peptides	# AAs	MW [kDa]	calc. pI	Score Sequest HT: Sequest HT	# Peptides (by Search Engine): Sequest HT	# Protein Groups
High	P13645	SWISS-PROT:P13645 Tax_Id=9606 Gene_Symbol=KRT10 Keratin, type I cytoskeletal 10	0	107.119	46	29	154	25	593	59.5	5.21	222.35	29	1
High	P04264	Keratin, type II cytoskeletal 1 OS=Homo sapiens OX=9606 GN=KRT1 PE=1 SV=6	0	103.231	43	33	142	27	644	66	8.12	219.81	33	1
High	P35527	SWISS-PROT:P35527 Tax_Id=9606 Gene_Symbol=KRT9 Keratin, type I cytoskeletal 9	0	83.126	57	27	136	26	623	62.1	5.3	187.63	27	1
High	P02769	SWISS-PROT:P02769 (Bos taurus) Bovine serum albumin precursor	0	142.499	68	40	130	40	607	69.2	6.18	230.84	40	1
High	P35908	Keratin, type II cytoskeletal 2 epidermal OS=Homo sapiens OX=9606 GN=KRT2 PE=1 SV=2	0	112.888	58	39	109	28	639	65.4	8	175.4	39	1
High	P02533	Keratin, type I cytoskeletal 14 OS=Homo sapiens OX=9606 GN=KRT14 PE=1 SV=4	0	75.988	53	24	94	7	472	51.5	5.16	149.73	24	1
High	P08779	SWISS-PROT:P08779 Tax_Id=9606 Gene_Symbol=KRT16 Keratin, type I cytoskeletal 16	0	55.575	47	20	75	8	473	51.2	5.05	105.19	20	1
High	P13647	SWISS-PROT:P13647 Tax_Id=9606 Gene_Symbol=KRT5 Keratin, type II cytoskeletal 5	0	58.897	38	25	62	14	590	62.3	7.74	77.4	25	1
High	ENSEMBL:ENSBTAP00000024462	(Bos taurus) 47 kDa protein	0	12.307	7	2	59	2	419	46.5	6.33	95.34	2	1
High	P04259	Keratin, type II cytoskeletal 6B OS=Homo sapiens OX=9606 GN=KRT6B PE=1 SV=5	0	57.754	37	24	59	3	564	60	8	80.62	24	1
High	P35579	Myosin-9 OS=Homo sapiens OX=9606 GN=MYH9 PE=1 SV=4	0	72.392	21	33	57	33	1960	226.4	5.6	47.73	33	1
High	P02538	SWISS-PROT:P02538 Tax_Id=9606 Gene_Symbol=KRT6A Keratin, type II cytoskeletal 6A	0	57.302	37	24	54	3	564	60	8	75.26	24	1
High	Q04695	SWISS-PROT:Q04695 Tax_Id=9606 Gene_Symbol=KRT17 Keratin, type I cytoskeletal 17	0	45.665	40	18	52	10	432	48.1	5.02	71.45	18	1
High	P00761 SWISS-PROT:P00761	Trypsin - Sus scrofa (Pig).	0	22.052	25	4	48	4	231	24.4	7.18	106.38	4	1
High	P15924	Desmoplakin OS=Homo sapiens OX=9606 GN=DSP PE=1 SV=3	0	36.045	7	19	35	19	2871	331.6	6.81	36.94	19	1
High	P08728	Keratin, type I cytoskeletal 19 OS=Bos taurus OX=9913 GN=KRT19 PE=2 SV=1	0	14.069	13	7	23	1	399	43.9	5.01	20.19	7	1
High	P79103	Small ribosomal subunit protein eS4 OS=Bos taurus OX=9913 GN=RPS4 PE=2 SV=3	0	21.555	34	10	21	10	263	29.6	10.15	11.23	10	1
High	P05787	SWISS-PROT:P05787 Tax_Id=9606 Gene_Symbol=KRT8 Keratin, type II cytoskeletal 8	0	12.7	10	7	19	1	483	53.7	5.59	26.24	7	1
High	P05783	Keratin, type I cytoskeletal 18 OS=Homo sapiens OX=9606 GN=KRT18 PE=1 SV=2	0	12.518	12	6	18	4	430	48	5.45	12.27	6	1
High	P21333	Filamin-A OS=Homo sapiens OX=9606 GN=FLNA PE=1 SV=4	0	25.118	8	14	18	14	2647	280.6	6.06	3.69	14	1
High	P60712	Actin, cytoplasmic 1 OS=Bos taurus OX=9913 GN=ACTB PE=1 SV=1	0	25.158	30	9	18	9	375	41.7	5.48	14.53	9	1
High	P04406	Glyceraldehyde-3-phosphate dehydrogenase OS=Homo sapiens OX=9606 GN=GAPDH PE=1 SV=3	0	22.689	41	10	17	10	335	36	8.46	8.19	10	1
High	P19474	E3 ubiquitin-protein ligase TRIM21 OS=Homo sapiens OX=9606 GN=TRIM21 PE=1 SV=1	0	18.033	21	9	16	9	475	54.1	6.38	18.46	9	1
High	Q5E958	Small ribosomal subunit protein eS8 OS=Bos taurus OX=9913 GN=RPS8 PE=1 SV=3	0	18.952	46	8	16	8	208	24.2	10.32	13.18	8	1
High	P62424	Large ribosomal subunit protein eL8 OS=Homo sapiens OX=9606 GN=RPL7A PE=1 SV=2	0	20.089	29	8	15	8	266	30	10.61	14.7	8	1
High	P68103	Elongation factor 1-alpha 1 OS=Bos taurus OX=9913 GN=EEF1A1 PE=1 SV=1	0	21.034	20	8	15	8	462	50.1	9.01	22.04	8	1
High	Q3T0R1	Small ribosomal subunit protein uS13 OS=Bos taurus OX=9913 GN=RPS18 PE=2 SV=3	0	13.366	33	6	14	6	152	17.7	10.99	15.42	6	1
High	P81947	Tubulin alpha-1B chain OS=Bos taurus OX=9913 PE=1 SV=2	0	18.537	25	8	13	8	451	50.1	5.06	12.97	8	1
High	Q02413	Desmoglein-1 OS=Homo sapiens OX=9606 GN=DSG1 PE=1 SV=2	0	17.204	12	8	13	8	1049	113.7	5.03	10.77	8	1
High	Q2KJD0	Tubulin beta-5 chain OS=Bos taurus OX=9913 GN=TUBB5 PE=1 SV=1	0	16.109	28	7	13	1	444	49.6	4.89	7.86	7	1
High	Q56JV9	Small ribosomal subunit protein eS1 OS=Bos taurus OX=9913 GN=RPS3A PE=2 SV=3	0	17.236	34	8	13	8	264	29.9	9.73	20.52	8	1
High	Q7RTS7	SWISS-PROT:Q7RTS7 Tax_Id=9606 Gene_Symbol=KRT74 Keratin, type II cytoskeletal 74	0	11.084	7	5	13	1	529	57.8	7.71	20.41	5	1
High	P04792	Heat shock protein beta-1 OS=Homo sapiens OX=9606 GN=HSPB1 PE=1 SV=2	0	14.511	30	5	12	5	205	22.8	6.4	13.98	5	1
High	P14618	Pyruvate kinase PKM OS=Homo sapiens OX=9606 GN=PKM PE=1 SV=4	0	17.508	24	9	12	9	531	57.9	7.84	9.45	9	1
High	P29692	Elongation factor 1-delta OS=Homo sapiens OX=9606 GN=EEF1D PE=1 SV=5	0	10.458	25	5	12	5	281	31.1	5.01	7.23	5	1
High	Q92804	TATA-binding protein-associated factor 2N OS=Homo sapiens OX=9606 GN=TAF15 PE=1 SV=1	0	16.282	17	5	12	5	592	61.8	8.02	14.16	5	1
High	P62803	Histone H4 OS=Bos taurus OX=9913 PE=1 SV=2	0	12.566	42	5	11	5	103	11.4	11.36	11.33	5	1
High	Q02878	Large ribosomal subunit protein eL6 OS=Homo sapiens OX=9606 GN=RPL6 PE=1 SV=3	0	10.807	21	7	11	7	288	32.7	10.58	3.86	7	1
High	Q14134	Tripartite motif-containing protein 29 OS=Homo sapiens OX=9606 GN=TRIM29 PE=1 SV=2	0	11.77	13	6	11	6	588	65.8	7.15	9.88	6	1
High	Q14157	Ubiquitin-associated protein 2-like OS=Homo sapiens OX=9606 GN=UBAP2L PE=1 SV=2	0	13.49	8	6	11	6	1087	114.5	7.11	11.05	6	1
High	Q3MHM5	Tubulin beta-4B chain OS=Bos taurus OX=9913 GN=TUBB4B PE=1 SV=1	0	12.991	27	7	11	1	445	49.8	4.89	3.59	7	1
High	Q6KB66-1	SWISS-PROT:Q6KB66-1 Tax_Id=9606 Gene_Symbol=KRT80 Isoform 1 of Keratin, type II cytoskeletal 80	0	6.854	7	3	11	2	452	50.5	5.67	19.09	3	1
High	O46375	Transthyretin OS=Bos taurus OX=9913 GN=TTR PE=1 SV=1	0	11.768	42	5	10	5	147	15.7	6.3	12.46	5	1
High	Q9BUJ2	Heterogeneous nuclear ribonucleoprotein U-like protein 1 OS=Homo sapiens OX=9606 GN=HNRNPUL1 PE=1 SV=2	0	12.259	9	7	10	7	856	95.7	6.92	9.54	7	1
High	A7MAZ5	Histone H1.3 OS=Bos taurus OX=9913 GN=H1-3 PE=1 SV=1	0	11.413	17	5	9	5	221	22.1	10.96	3.59	5	1
High	O60437	Periplakin OS=Homo sapiens OX=9606 GN=PPL PE=1 SV=4	0	10.168	3	5	9	5	1756	204.6	5.6	4.57	5	1
High	P61284	Large ribosomal subunit protein uL11 OS=Bos taurus OX=9913 GN=RPL12 PE=2 SV=1	0	12.679	43	5	9	5	165	17.8	9.42	3.77	5	1
High	Q56JX3	Large ribosomal subunit protein eL31 OS=Bos taurus OX=9913 GN=RPL31 PE=2 SV=1	0	6.76	25	3	9	3	125	14.5	10.54	7.99	3	1
High	P05388	Large ribosomal subunit protein uL10 OS=Homo sapiens OX=9606 GN=RPLP0 PE=1 SV=1	0	8.625	18	5	8	5	317	34.3	5.97	1.7	5	1
High	P07910	Heterogeneous nuclear ribonucleoproteins C1/C2 OS=Homo sapiens OX=9606 GN=HNRNPC PE=1 SV=4	0	12.283	19	5	8	5	306	33.7	5.08	8.42	5	1
High	P62263	Small ribosomal subunit protein uS11 OS=Homo sapiens OX=9606 GN=RPS14 PE=1 SV=3	0	7.083	32	4	8	4	151	16.3	10.05	6.94	4	1
High	P67808	Y-box-binding protein 1 OS=Bos taurus OX=9913 GN=YBX1 PE=2 SV=3	0	11.959	23	5	8	3	324	35.9	9.88	9.42	5	1
High	Q07020	Large ribosomal subunit protein eL18 OS=Homo sapiens OX=9606 GN=RPL18 PE=1 SV=2	0	8.405	22	4	8	4	188	21.6	11.72	5.96	4	1
High	Q2HJ81	Tubulin beta-6 chain OS=Bos taurus OX=9913 GN=TUBB6 PE=1 SV=1	0	10.226	19	5	8	1	446	49.9	4.86	3.59	5	1
High	Q3T057	Large ribosomal subunit protein uL14 OS=Bos taurus OX=9913 GN=RPL23 PE=2 SV=2	0	7.642	27	3	8	3	140	14.9	10.51	7.9	3	1
High	Q56JX8	Small ribosomal subunit protein uS15 OS=Bos taurus OX=9913 GN=RPS13 PE=2 SV=3	0	10.379	32	5	8	5	151	17.2	10.54	0	5	1
High	Q5EAD6	Large ribosomal subunit protein eL15 OS=Bos taurus OX=9913 GN=RPL15 PE=2 SV=3	0	7.284	18	4	8	4	204	24.1	11.62	3.77	4	1
High	Q7SIH1	Alpha-2-macroglobulin OS=Bos taurus OX=9913 GN=A2M PE=1 SV=2	0	12.24	5	5	8	5	1510	167.5	6.02	3.41	5	1
High	Q8SPJ1	Junction plakoglobin OS=Bos taurus OX=9913 GN=JUP PE=2 SV=1	0	9.17	8	5	8	5	745	81.8	6.14	5.97	5	1
High	A1A4R1	Histone H2A type 2-C OS=Bos taurus OX=9913 GN=H2AC20 PE=2 SV=1	0	12.318	22	2	7	2	129	14	10.9	17.89	2	1
High	A6QLG5	Small ribosomal subunit protein uS4 OS=Bos taurus OX=9913 GN=RPS9 PE=2 SV=1	0	7.621	16	4	7	4	194	22.6	10.65	3.28	4	1
High	ENSEMBL:ENSBTAP00000014147	(Bos taurus) 12 kDa protein	0	5.235	26	2	7	2	113	11.7	6.55	9.59	2	1
High	P04272	Annexin A2 OS=Bos taurus OX=9913 GN=ANXA2 PE=1 SV=2	0	7.212	14	4	7	4	339	38.6	7.31	8.35	4	1
High	P05387	Large ribosomal subunit protein P2 OS=Homo sapiens OX=9606 GN=RPLP2 PE=1 SV=1	0	11.096	48	4	7	4	115	11.7	4.54	7.51	4	1
High	P15880	Small ribosomal subunit protein uS5 OS=Homo sapiens OX=9606 GN=RPS2 PE=1 SV=2	0	7.909	14	4	7	4	293	31.3	10.24	5.42	4	1
High	P26373	Large ribosomal subunit protein eL13 OS=Homo sapiens OX=9606 GN=RPL13 PE=1 SV=4	0	8.559	19	4	7	4	211	24.2	11.65	2.92	4	1
High	P31943	Heterogeneous nuclear ribonucleoprotein H OS=Homo sapiens OX=9606 GN=HNRNPH1 PE=1 SV=4	0	7.725	8	4	7	4	449	49.2	6.3	4.82	4	1
High	P36578	Large ribosomal subunit protein uL4 OS=Homo sapiens OX=9606 GN=RPL4 PE=1 SV=5	0	9.665	13	5	7	5	427	47.7	11.06	6.26	5	1
High	P61257	Large ribosomal subunit protein uL24 OS=Bos taurus OX=9913 GN=RPL26 PE=2 SV=1	0	7.414	23	5	7	5	145	17.2	10.55	3.67	5	1
High	Q09666	Neuroblast differentiation-associated protein AHNAK OS=Homo sapiens OX=9606 GN=AHNAK PE=1 SV=2	0	7.362	5	4	7	4	5890	628.7	6.15	4.45	4	1
High	Q3T0V4	Small ribosomal subunit protein uS17 OS=Bos taurus OX=9913 GN=RPS11 PE=2 SV=3	0	11.555	23	4	7	4	158	18.4	10.3	5.52	4	1
High	Q3T0X6	Small ribosomal subunit protein uS9 OS=Bos taurus OX=9913 GN=RPS16 PE=1 SV=3	0	7.96	24	4	7	4	146	16.4	10.21	5.53	4	1
High	Q58DT1	Large ribosomal subunit protein uL30 OS=Bos taurus OX=9913 GN=RPL7 PE=2 SV=1	0	7.81	21	4	7	4	248	29.2	10.68	3.94	4	1
High	Q5E9E6	Large ribosomal subunit protein uL1 OS=Bos taurus OX=9913 GN=RPL10A PE=2 SV=3	0	8.898	20	4	7	4	217	24.8	9.94	7.02	4	1
High	P00338	L-lactate dehydrogenase A chain OS=Homo sapiens OX=9606 GN=LDHA PE=1 SV=2	0	7.71	13	3	6	3	332	36.7	8.27	3.99	3	1
High	P60661	Myosin light polypeptide 6 OS=Bos taurus OX=9913 GN=MYL6 PE=2 SV=2	0	7.349	31	4	6	4	151	16.9	4.65	1.65	4	1
High	P61286	Polyadenylate-binding protein 1 OS=Bos taurus OX=9913 GN=PABPC1 PE=2 SV=1	0	5.465	6	3	6	3	636	70.6	9.5	4.17	3	1
High	P62753	Small ribosomal subunit protein eS6 OS=Homo sapiens OX=9606 GN=RPS6 PE=1 SV=1	0	6.283	14	4	6	4	249	28.7	10.84	1.72	4	1
High	Q15149	Plectin OS=Homo sapiens OX=9606 GN=PLEC PE=1 SV=3	0	6.138	1	5	6	5	4684	531.5	5.96	1.71	5	1
High	Q3T0S6	Large ribosomal subunit protein uL2 OS=Bos taurus OX=9913 GN=RPL8 PE=1 SV=3	0	6.845	13	3	6	3	257	28	11.03	7.09	3	1
High	Q3T169	Small ribosomal subunit protein uS3 OS=Bos taurus OX=9913 GN=RPS3 PE=2 SV=1	0	6.501	23	5	6	5	243	26.7	9.66	1.63	5	1
High	Q56JX5	Small ribosomal subunit protein eS25 OS=Bos taurus OX=9913 GN=RPS25 PE=2 SV=1	0	8.179	22	3	6	3	125	13.7	10.11	8.77	3	1
High	Q5QNW6	Histone H2B type 2-F OS=Homo sapiens OX=9606 GN=H2BC18 PE=1 SV=3	0	6.565	19	2	6	1	126	13.9	10.32	3.81	2	1
High	O00571	ATP-dependent RNA helicase DDX3X OS=Homo sapiens OX=9606 GN=DDX3X PE=1 SV=3	0	8.783	7	4	5	4	662	73.2	7.18	4.06	4	1
High	O14974	Protein phosphatase 1 regulatory subunit 12A OS=Homo sapiens OX=9606 GN=PPP1R12A PE=1 SV=1	0	7.324	4	4	5	4	1030	115.2	5.4	1.92	4	1
High	P16989	Y-box-binding protein 3 OS=Homo sapiens OX=9606 GN=YBX3 PE=1 SV=4	0	8.819	12	3	5	1	372	40.1	9.77	7.72	3	1
High	P50914	Large ribosomal subunit protein eL14 OS=Homo sapiens OX=9606 GN=RPL14 PE=1 SV=4	0	6.031	15	3	5	3	215	23.4	10.93	5.2	3	1
High	P61356	Large ribosomal subunit protein eL27 OS=Bos taurus OX=9913 GN=RPL27 PE=2 SV=2	0	6.501	21	3	5	3	136	15.8	10.56	5.05	3	1
High	Q14512	Fibroblast growth factor-binding protein 1 OS=Homo sapiens OX=9606 GN=FGFBP1 PE=1 SV=1	0	8.017	21	3	5	3	234	26.2	9.1	4.56	3	1
High	Q24JY1	Large ribosomal subunit protein uL23 OS=Bos taurus OX=9913 GN=RPL23A PE=1 SV=1	0	7.613	21	3	5	3	156	17.7	10.45	6.33	3	1
High	Q3MIC0	Large ribosomal subunit protein eL43 OS=Bos taurus OX=9913 GN=RPL37A PE=3 SV=3	0	7.165	28	2	5	2	92	10.3	10.43	7.81	2	1
High	Q3T003	Large ribosomal subunit protein eL20 OS=Bos taurus OX=9913 GN=RPL18A PE=1 SV=1	0	7.671	17	3	5	3	176	20.7	10.71	6.28	3	1
High	Q56K03	Large ribosomal subunit protein uL15 OS=Bos taurus OX=9913 GN=RPL27A PE=2 SV=3	0	3.006	15	2	5	2	148	16.6	11.12	0	2	1
High	Q969Q0	Ribosomal protein eL42-like OS=Homo sapiens OX=9606 GN=RPL36AL PE=1 SV=3	0	5.51	20	3	5	3	106	12.5	10.65	2	3	1
High	P08670	Vimentin OS=Homo sapiens OX=9606 GN=VIM PE=1 SV=4	0	2.638	5	2	4	1	466	53.6	5.12	0	2	1
High	P21741	Midkine OS=Homo sapiens OX=9606 GN=MDK PE=1 SV=1	0	4.437	17	2	4	2	143	15.6	9.79	5.12	2	1
High	P39023	Large ribosomal subunit protein uL3 OS=Homo sapiens OX=9606 GN=RPL3 PE=1 SV=2	0	5.133	10	3	4	3	403	46.1	10.18	1.88	3	1
High	P42766	Large ribosomal subunit protein uL29 OS=Homo sapiens OX=9606 GN=RPL35 PE=1 SV=2	0	4.404	14	2	4	2	123	14.5	11.05	4.8	2	1
High	P47914	Large ribosomal subunit protein eL29 OS=Homo sapiens OX=9606 GN=RPL29 PE=1 SV=2	0	4.804	14	2	4	2	159	17.7	11.66	9.21	2	1
High	P62992	Ubiquitin-ribosomal protein eS31 fusion protein OS=Bos taurus OX=9913 GN=RPS27A PE=1 SV=2	0	5.57	19	2	4	2	156	18	9.64	7.09	2	1
High	P81605	Dermcidin OS=Homo sapiens OX=9606 GN=DCD PE=1 SV=2	0	4.826	20	2	4	2	110	11.3	6.54	10.49	2	1
High	Q14103	Heterogeneous nuclear ribonucleoprotein D0 OS=Homo sapiens OX=9606 GN=HNRNPD PE=1 SV=1	0	7.212	7	2	4	1	355	38.4	7.81	9.33	2	1
High	Q16778	Histone H2B type 2-E OS=Homo sapiens OX=9606 GN=H2BC21 PE=1 SV=3	0	6.513	19	2	4	1	126	13.9	10.32	0	2	1
High	Q32PD5	Small ribosomal subunit protein eS19 OS=Bos taurus OX=9913 GN=RPS19 PE=2 SV=3	0	4.363	13	2	4	2	145	16.1	10.32	5.32	2	1
High	Q3SWY3	Inosine-5'-monophosphate dehydrogenase 2 OS=Bos taurus OX=9913 GN=IMPDH2 PE=2 SV=1	0	4.3	4	2	4	2	514	55.7	7.31	6.49	2	1
High	Q3SZ90	Large ribosomal subunit protein uL13 OS=Bos taurus OX=9913 GN=RPL13A PE=2 SV=3	0	3.382	11	2	4	2	203	23.5	11.11	3.5	2	1
High	Q3T087	Large ribosomal subunit protein uL5 OS=Bos taurus OX=9913 GN=RPL11 PE=2 SV=3	0	3.416	13	2	4	2	178	20.2	9.6	1.92	2	1
High	Q3T0D5	Large ribosomal subunit protein eL30 OS=Bos taurus OX=9913 GN=RPL30 PE=3 SV=3	0	5.566	31	3	4	3	115	12.8	9.63	4.32	3	1
High	Q3T0L7	Large ribosomal subunit protein eL28 OS=Bos taurus OX=9913 GN=RPL28 PE=2 SV=3	0	4.059	22	3	4	3	137	15.7	11.97	0	3	1
High	Q5E9F8	Histone H3.3 OS=Bos taurus OX=9913 GN=H3-3A PE=1 SV=3	0	3.449	10	2	4	2	136	15.3	11.27	3.45	2	1
High	Q862I1	Large ribosomal subunit protein eL24 OS=Bos taurus OX=9913 GN=RPL24 PE=2 SV=2	0	7.099	19	3	4	3	157	17.8	11.25	1.77	3	1
High	Q8N1N4	Keratin, type II cytoskeletal 78 OS=Homo sapiens OX=9606 GN=KRT78 PE=1 SV=2	0	5.508	5	3	4	1	520	56.8	6.02	3.29	3	1
High	Q96SB3	Neurabin-2 OS=Homo sapiens OX=9606 GN=PPP1R9B PE=1 SV=3	0	7.345	5	3	4	3	817	89.3	4.97	3.27	3	1
High	O43251	RNA binding protein fox-1 homolog 2 OS=Homo sapiens OX=9606 GN=RBFOX2 PE=1 SV=3	0	3.091	6	2	3	2	390	41.3	7.27	1.65	2	1
High	P10809	60 kDa heat shock protein, mitochondrial OS=Homo sapiens OX=9606 GN=HSPD1 PE=1 SV=2	0	4.777	7	2	3	2	573	61	5.87	1.82	2	1
High	P11021	Endoplasmic reticulum chaperone BiP OS=Homo sapiens OX=9606 GN=HSPA5 PE=1 SV=2	0	2.737	4	2	3	1	654	72.3	5.16	0	2	1
High	P19120	Heat shock cognate 71 kDa protein OS=Bos taurus OX=9913 GN=HSPA8 PE=1 SV=2	0	2.761	6	2	3	1	650	71.2	5.52	0	2	1
High	P27708	Multifunctional protein CAD OS=Homo sapiens OX=9606 GN=CAD PE=1 SV=3	0	3.425	1	2	3	2	2225	242.8	6.46	1.67	2	1
High	P29034	Protein S100-A2 OS=Homo sapiens OX=9606 GN=S100A2 PE=1 SV=3	0	2.6	19	2	3	2	98	11.1	4.78	6.53	2	1
High	P49207	Large ribosomal subunit protein eL34 OS=Homo sapiens OX=9606 GN=RPL34 PE=1 SV=3	0	3.558	13	2	3	2	117	13.3	11.47	1.74	2	1
High	P49327	Fatty acid synthase OS=Homo sapiens OX=9606 GN=FASN PE=1 SV=3	0	3.025	1	2	3	2	2511	273.3	6.44	0	2	1
High	P50416	Carnitine O-palmitoyltransferase 1, liver isoform OS=Homo sapiens OX=9606 GN=CPT1A PE=1 SV=2	0	2.793	3	2	3	2	773	88.3	8.65	0	2	1
High	Q08554	Desmocollin-1 OS=Homo sapiens OX=9606 GN=DSC1 PE=1 SV=2	0	5.33	3	2	3	2	894	99.9	5.43	4.89	2	1
High	Q3T0F4	Small ribosomal subunit protein eS10 OS=Bos taurus OX=9913 GN=RPS10 PE=2 SV=1	0	4.709	14	2	3	2	165	18.9	10.15	1.69	2	1
High	Q3T0W9	Large ribosomal subunit protein eL19 OS=Bos taurus OX=9913 GN=RPL19 PE=1 SV=1	0	4.972	13	2	3	2	196	23.5	11.47	2.18	2	1
High	Q3T199	Small ribosomal subunit protein uS12 OS=Bos taurus OX=9913 GN=RPS23 PE=1 SV=1	0	5.1	15	2	3	2	143	15.8	10.49	5.34	2	1
High	Q5D862	SWISS-PROT:Q5D862 Tax_Id=9606 Gene_Symbol=FLG2 Filaggrin-2	0	5.976	1	2	3	2	2391	247.9	8.31	6.17	2	1
High	Q8NHV4	Protein NEDD1 OS=Homo sapiens OX=9606 GN=NEDD1 PE=1 SV=1	0	5.138	8	3	3	3	660	71.9	7.97	0	3	1
High	Q8WUF5	RelA-associated inhibitor OS=Homo sapiens OX=9606 GN=PPP1R13L PE=1 SV=4	0	4.49	3	2	3	2	828	89	6.81	4.19	2	1
High	Q9NZT1	Calmodulin-like protein 5 OS=Homo sapiens OX=9606 GN=CALML5 PE=1 SV=2	0	4.065	21	2	3	2	146	15.9	4.44	3.85	2	1
High	A6H769	Small ribosomal subunit protein eS7 OS=Bos taurus OX=9913 GN=RPS7 PE=1 SV=1	0	4.093	10	2	2	2	194	22.1	10.1	3.41	2	1
High	P07900	Heat shock protein HSP 90-alpha OS=Homo sapiens OX=9606 GN=HSP90AA1 PE=1 SV=5	0	5.652	4	2	2	2	732	84.6	5.02	3.13	2	1
High	P11586	C-1-tetrahydrofolate synthase, cytoplasmic OS=Homo sapiens OX=9606 GN=MTHFD1 PE=1 SV=4	0	3.102	3	2	2	2	935	101.5	7.3	0	2	1
High	P27635	Large ribosomal subunit protein uL16 OS=Homo sapiens OX=9606 GN=RPL10 PE=1 SV=5	0	3.012	11	2	2	2	214	24.6	10.08	0	2	1
High	P31944	Caspase-14 OS=Homo sapiens OX=9606 GN=CASP14 PE=1 SV=2	0	2.643	10	2	2	2	242	27.7	5.58	2.3	2	1
High	P52272	Heterogeneous nuclear ribonucleoprotein M OS=Homo sapiens OX=9606 GN=HNRNPM PE=1 SV=3	0	3.814	4	2	2	2	730	77.5	8.7	4.1	2	1
High	Q3T0E7	Serine/threonine-protein phosphatase PP1-alpha catalytic subunit OS=Bos taurus OX=9913 GN=PPP1CA PE=2 SV=1	0	3.006	8	2	2	2	330	37.5	6.33	0	2	1
High	Q3T160	Nucleophosmin OS=Bos taurus OX=9913 GN=NPM1 PE=2 SV=1	0	2.751	7	2	2	2	294	32.7	4.77	0	2	1
High	Q3ZCH0	Stress-70 protein, mitochondrial OS=Bos taurus OX=9913 GN=HSPA9 PE=2 SV=1	0	3.21	3	2	2	2	679	73.7	6.3	0	2	1
High	Q7Z739	YTH domain-containing family protein 3 OS=Homo sapiens OX=9606 GN=YTHDF3 PE=1 SV=1	0	2.458	3	2	2	1	585	63.8	9.04	0	2	1
High	Q99729	Heterogeneous nuclear ribonucleoprotein A/B OS=Homo sapiens OX=9606 GN=HNRNPAB PE=1 SV=2	0	5.368	7	2	2	1	332	36.2	8.21	2.25	2	1
High	Q9BYJ9	YTH domain-containing family protein 1 OS=Homo sapiens OX=9606 GN=YTHDF1 PE=1 SV=1	0	3.243	3	2	2	1	559	60.8	8.79	2.1	2	1

## Sheet: 09252023-neg-2
Mouse isotype antibody negative control 2
Protein FDR Confidence: Combined	Accession	Description	Exp. q-value: Combined	Sum PEP Score	Coverage [%]	# Peptides	# PSMs	# Unique Peptides	# AAs	MW [kDa]	calc. pI	Score Sequest HT: Sequest HT	# Peptides (by Search Engine): Sequest HT	# Protein Groups
High	P35527	SWISS-PROT:P35527 Tax_Id=9606 Gene_Symbol=KRT9 Keratin, type I cytoskeletal 9	0	63.208	59	25	74	24	623	62.1	5.3	102.23	25	1
High	P04264	Keratin, type II cytoskeletal 1 OS=Homo sapiens OX=9606 GN=KRT1 PE=1 SV=6	0	92.407	45	29	65	24	644	66	8.12	119.76	29	1
High	P13645	SWISS-PROT:P13645 Tax_Id=9606 Gene_Symbol=KRT10 Keratin, type I cytoskeletal 10	0	79.488	43	24	63	20	593	59.5	5.21	99.43	24	1
High	P02768-1	SWISS-PROT:P02768-1 Tax_Id=9606 Gene_Symbol=ALB Isoform 1 of Serum albumin precursor	0	39.738	27	13	46	11	609	69.3	6.28	71.58	13	1
High	P35908	Keratin, type II cytoskeletal 2 epidermal OS=Homo sapiens OX=9606 GN=KRT2 PE=1 SV=2	0	80.893	59	30	44	1	639	65.4	8	84.87	30	1
High	P35908	SWISS-PROT:P35908 Tax_Id=9606 Gene_Symbol=KRT2 Keratin, type II cytoskeletal 2 epidermal	0	79.527	59	30	44	1	645	65.8	8	84.15	30	1
High	P02769	SWISS-PROT:P02769 (Bos taurus) Bovine serum albumin precursor	0	69.985	57	30	40	28	607	69.2	6.18	57.47	30	1
High	P08779	SWISS-PROT:P08779 Tax_Id=9606 Gene_Symbol=KRT16 Keratin, type I cytoskeletal 16	0	27.536	32	15	32	8	473	51.2	5.05	33.47	15	1
High	P02533	Keratin, type I cytoskeletal 14 OS=Homo sapiens OX=9606 GN=KRT14 PE=1 SV=4	0	32.15	32	14	31	6	472	51.5	5.16	42.3	14	1
High	P13647	SWISS-PROT:P13647 Tax_Id=9606 Gene_Symbol=KRT5 Keratin, type II cytoskeletal 5	0	41.91	34	23	26	13	590	62.3	7.74	34.41	23	1
High	P15924	Desmoplakin OS=Homo sapiens OX=9606 GN=DSP PE=1 SV=3	0	40.427	9	25	25	25	2871	331.6	6.81	21	25	1
High	P04259	Keratin, type II cytoskeletal 6B OS=Homo sapiens OX=9606 GN=KRT6B PE=1 SV=5	0	33.111	31	19	24	2	564	60	8	26.91	19	1
High	P60712	Actin, cytoplasmic 1 OS=Bos taurus OX=9913 GN=ACTB PE=1 SV=1	0	36.333	42	12	23	5	375	41.7	5.48	28.32	12	1
High	P02538	SWISS-PROT:P02538 Tax_Id=9606 Gene_Symbol=KRT6A Keratin, type II cytoskeletal 6A	0	34.14	34	20	22	3	564	60	8	26.72	20	1
High	Q0P5J4	Keratin, type I cytoskeletal 25 OS=Bos taurus OX=9913 GN=KRT25 PE=2 SV=1	0	9.372	8	4	19	2	450	49.3	5.03	20.82	4	1
High	P00761 SWISS-PROT:P00761	Trypsin - Sus scrofa (Pig).	0	12.859	25	4	16	4	231	24.4	7.18	36.27	4	1
High	P21333	Filamin-A OS=Homo sapiens OX=9606 GN=FLNA PE=1 SV=4	0	23.109	9	15	16	14	2647	280.6	6.06	11.98	15	1
High	P02545	Prelamin-A/C OS=Homo sapiens OX=9606 GN=LMNA PE=1 SV=1	0	20.042	21	13	15	13	664	74.1	7.02	3.56	13	1
High	ENSEMBL:ENSBTAP00000024462	(Bos taurus) 47 kDa protein	0	9.295	7	2	14	2	419	46.5	6.33	22.79	2	1
High	P08670	Vimentin OS=Homo sapiens OX=9606 GN=VIM PE=1 SV=4	0	21.775	30	14	14	14	466	53.6	5.12	8.24	14	1
High	Q04695	SWISS-PROT:Q04695 Tax_Id=9606 Gene_Symbol=KRT17 Keratin, type I cytoskeletal 17	0	18.296	25	11	14	5	432	48.1	5.02	9.67	11	1
High	Q5E9B5	Actin, gamma-enteric smooth muscle OS=Bos taurus OX=9913 GN=ACTG2 PE=2 SV=1	0	19.441	24	8	13	1	376	41.9	5.48	9.59	8	1
High	P14618	Pyruvate kinase PKM OS=Homo sapiens OX=9606 GN=PKM PE=1 SV=4	0	26.925	27	9	11	9	531	57.9	7.84	16.46	9	1
High	Q2KJD0	Tubulin beta-5 chain OS=Bos taurus OX=9913 GN=TUBB5 PE=1 SV=1	0	16.248	21	8	11	2	444	49.6	4.89	5.63	8	1
High	Q3MHM5	Tubulin beta-4B chain OS=Bos taurus OX=9913 GN=TUBB4B PE=1 SV=1	0	14.245	21	8	10	2	445	49.8	4.89	3.71	8	1
High	P11586	C-1-tetrahydrofolate synthase, cytoplasmic OS=Homo sapiens OX=9606 GN=MTHFD1 PE=1 SV=4	0	16.368	12	9	9	9	935	101.5	7.3	6.9	9	1
High	P68103	Elongation factor 1-alpha 1 OS=Bos taurus OX=9913 GN=EEF1A1 PE=1 SV=1	0	12.79	20	8	8	8	462	50.1	9.01	8.78	8	1
High	P81947	Tubulin alpha-1B chain OS=Bos taurus OX=9913 PE=1 SV=2	0	17.169	25	8	8	2	451	50.1	5.06	14.69	8	1
High	Q02413	Desmoglein-1 OS=Homo sapiens OX=9606 GN=DSG1 PE=1 SV=2	0	15.524	12	8	8	8	1049	113.7	5.03	8.17	8	1
High	Q2HJ86	Tubulin alpha-1D chain OS=Bos taurus OX=9913 GN=TUBA1D PE=1 SV=1	0	15.906	24	8	8	2	452	50.3	5.03	11.53	8	1
High	Q7Z794	Keratin, type II cytoskeletal 1b OS=Homo sapiens OX=9606 GN=KRT77 PE=1 SV=3	0	9.453	8	5	8	2	578	61.9	5.99	7.34	5	1
High	Q13751	Laminin subunit beta-3 OS=Homo sapiens OX=9606 GN=LAMB3 PE=1 SV=1	0	9.884	8	7	7	7	1172	129.5	7.21	3.49	7	1
High	Q8SPJ1	Junction plakoglobin OS=Bos taurus OX=9913 GN=JUP PE=2 SV=1	0	12.021	11	7	7	7	745	81.8	6.14	8.34	7	1
High	O75369	Filamin-B OS=Homo sapiens OX=9606 GN=FLNB PE=1 SV=2	0	10.634	3	6	6	5	2602	278	5.73	7.73	6	1
High	P49327	Fatty acid synthase OS=Homo sapiens OX=9606 GN=FASN PE=1 SV=3	0	9.05	3	6	6	6	2511	273.3	6.44	5.59	6	1
High	Q562R1	Beta-actin-like protein 2 OS=Homo sapiens OX=9606 GN=ACTBL2 PE=1 SV=2	0	9.174	13	4	6	1	376	42	5.59	5.14	4	1
High	P04406	Glyceraldehyde-3-phosphate dehydrogenase OS=Homo sapiens OX=9606 GN=GAPDH PE=1 SV=3	0	12.125	24	5	5	5	335	36	8.46	9.64	5	1
High	P49951	Clathrin heavy chain 1 OS=Bos taurus OX=9913 GN=CLTC PE=1 SV=1	0	8.668	4	5	5	5	1675	191.5	5.69	3.73	5	1
High	P62803	Histone H4 OS=Bos taurus OX=9913 PE=1 SV=2	0	5.624	43	4	5	4	103	11.4	11.36	2.03	4	1
High	Q13753	Laminin subunit gamma-2 OS=Homo sapiens OX=9606 GN=LAMC2 PE=1 SV=2	0	8.705	5	5	5	5	1193	130.9	6.19	3.99	5	1
High	Q148H5	Keratin, type II cytoskeletal 71 OS=Bos taurus OX=9913 GN=KRT71 PE=2 SV=1	0	5.688	7	4	5	3	525	57.4	6.61	6	4	1
High	P00338	L-lactate dehydrogenase A chain OS=Homo sapiens OX=9606 GN=LDHA PE=1 SV=2	0	4.95	13	4	4	4	332	36.7	8.27	2.22	4	1
High	P04792	Heat shock protein beta-1 OS=Homo sapiens OX=9606 GN=HSPB1 PE=1 SV=2	0	7.516	22	4	4	4	205	22.8	6.4	2.5	4	1
High	P53396	ATP-citrate synthase OS=Homo sapiens OX=9606 GN=ACLY PE=1 SV=3	0	5.183	4	4	4	4	1101	120.8	7.33	1.87	4	1
High	P79103	Small ribosomal subunit protein eS4 OS=Bos taurus OX=9913 GN=RPS4 PE=2 SV=3	0	7.924	19	4	4	4	263	29.6	10.15	5.19	4	1
High	Q5E958	Small ribosomal subunit protein eS8 OS=Bos taurus OX=9913 GN=RPS8 PE=1 SV=3	0	5.317	22	4	4	4	208	24.2	10.32	1.72	4	1
High	Q6KB66-1	SWISS-PROT:Q6KB66-1 Tax_Id=9606 Gene_Symbol=KRT80 Isoform 1 of Keratin, type II cytoskeletal 80	0	6.288	7	3	4	3	452	50.5	5.67	5.71	3	1
High	Q8N1N4	Keratin, type II cytoskeletal 78 OS=Homo sapiens OX=9606 GN=KRT78 PE=1 SV=2	0	5.796	8	4	4	4	520	56.8	6.02	0	4	1
High	P13639	Elongation factor 2 OS=Homo sapiens OX=9606 GN=EEF2 PE=1 SV=4	0	4.898	5	3	3	3	858	95.3	6.83	2.18	3	1
High	P26373	Large ribosomal subunit protein eL13 OS=Homo sapiens OX=9606 GN=RPL13 PE=1 SV=4	0	4.758	16	3	3	3	211	24.2	11.65	1.96	3	1
High	P26641	Elongation factor 1-gamma OS=Homo sapiens OX=9606 GN=EEF1G PE=1 SV=3	0	3.526	6	3	3	3	437	50.1	6.67	4.2	3	1
High	P62992	Ubiquitin-ribosomal protein eS31 fusion protein OS=Bos taurus OX=9913 GN=RPS27A PE=1 SV=2	0	5.201	31	3	3	3	156	18	9.64	2.11	3	1
High	Q08188	Protein-glutamine gamma-glutamyltransferase E OS=Homo sapiens OX=9606 GN=TGM3 PE=1 SV=4	0	4.755	5	3	3	3	693	76.6	5.86	3.53	3	1
High	Q08554	Desmocollin-1 OS=Homo sapiens OX=9606 GN=DSC1 PE=1 SV=2	0	5.291	5	3	3	3	894	99.9	5.43	2.25	3	1
High	Q14204	Cytoplasmic dynein 1 heavy chain 1 OS=Homo sapiens OX=9606 GN=DYNC1H1 PE=1 SV=5	0	3.064	1	3	3	3	4646	532.1	6.4	0	3	1
High	Q16787	Laminin subunit alpha-3 OS=Homo sapiens OX=9606 GN=LAMA3 PE=1 SV=3	0	3.623	1	3	3	3	3333	366.4	7.24	0	3	1
High	Q56JV9	Small ribosomal subunit protein eS1 OS=Bos taurus OX=9913 GN=RPS3A PE=2 SV=3	0	3.539	9	3	3	3	264	29.9	9.73	1.69	3	1
High	Q56JX5	Small ribosomal subunit protein eS25 OS=Bos taurus OX=9913 GN=RPS25 PE=2 SV=1	0	4.104	22	3	3	3	125	13.7	10.11	0	3	1
High	Q99873	Protein arginine N-methyltransferase 1 OS=Homo sapiens OX=9606 GN=PRMT1 PE=1 SV=3	0	5.628	11	3	3	3	371	42.4	5.35	4.2	3	1
High	Q9Y265	RuvB-like 1 OS=Homo sapiens OX=9606 GN=RUVBL1 PE=1 SV=1	0	4.234	9	3	3	3	456	50.2	6.42	1.78	3	1
High	Q9Y6R7	IgGFc-binding protein OS=Homo sapiens OX=9606 GN=FCGBP PE=1 SV=3	0	4.703	2	3	3	3	5405	571.6	5.34	2.78	3	1
High	G3N131	Histone H1.1 OS=Bos taurus OX=9913 GN=H1-1 PE=1 SV=1	0	2.047	9	2	2	2	218	22.1	10.93	0	2	1
High	O46375	Transthyretin OS=Bos taurus OX=9913 GN=TTR PE=1 SV=1	0	2.896	16	2	2	2	147	15.7	6.3	2.05	2	1
High	P01024	Complement C3 OS=Homo sapiens OX=9606 GN=C3 PE=1 SV=2	0	4.156	2	2	2	2	1663	187	6.4	2.82	2	1
High	P08238	Heat shock protein HSP 90-beta OS=Homo sapiens OX=9606 GN=HSP90AB1 PE=1 SV=4	0	3.691	3	2	2	2	724	83.2	5.03	1.77	2	1
High	P08865	Small ribosomal subunit protein uS2 OS=Homo sapiens OX=9606 GN=RPSA PE=1 SV=4	0	2.369	14	2	2	2	295	32.8	4.87	4.17	2	1
High	P15880	Small ribosomal subunit protein uS5 OS=Homo sapiens OX=9606 GN=RPS2 PE=1 SV=2	0	2.356	8	2	2	2	293	31.3	10.24	0	2	1
High	P17844	Probable ATP-dependent RNA helicase DDX5 OS=Homo sapiens OX=9606 GN=DDX5 PE=1 SV=1	0	2.285	5	2	2	2	614	69.1	8.92	0	2	1
High	P23526	Adenosylhomocysteinase OS=Homo sapiens OX=9606 GN=AHCY PE=1 SV=4	0	2.339	5	2	2	2	432	47.7	6.34	0	2	1
High	P30838	Aldehyde dehydrogenase, dimeric NADP-preferring OS=Homo sapiens OX=9606 GN=ALDH3A1 PE=1 SV=3	0	3.282	5	2	2	2	453	50.4	6.54	0	2	1
High	P34897	Serine hydroxymethyltransferase, mitochondrial OS=Homo sapiens OX=9606 GN=SHMT2 PE=1 SV=3	0	3.529	5	2	2	2	504	56	8.53	1.9	2	1
High	P46777	Large ribosomal subunit protein uL18 OS=Homo sapiens OX=9606 GN=RPL5 PE=1 SV=3	0	3.487	9	2	2	2	297	34.3	9.72	2.12	2	1
High	P47929	Galectin-7 OS=Homo sapiens OX=9606 GN=LGALS7 PE=1 SV=2	0	1.819	18	2	2	2	136	15.1	7.62	0	2	1
High	P62753	Small ribosomal subunit protein eS6 OS=Homo sapiens OX=9606 GN=RPS6 PE=1 SV=1	0	2.135	11	2	2	2	249	28.7	10.84	0	2	1
High	P63243	Small ribosomal subunit protein RACK1 OS=Bos taurus OX=9913 GN=RACK1 PE=2 SV=3	0	3.303	8	2	2	2	317	35.1	7.69	1.94	2	1
High	Q02878	Large ribosomal subunit protein eL6 OS=Homo sapiens OX=9606 GN=RPL6 PE=1 SV=3	0	2.882	8	2	2	2	288	32.7	10.58	0	2	1
High	Q06830	Peroxiredoxin-1 OS=Homo sapiens OX=9606 GN=PRDX1 PE=1 SV=1	0	2.058	12	2	2	2	199	22.1	8.13	0	2	1
High	Q07020	Large ribosomal subunit protein eL18 OS=Homo sapiens OX=9606 GN=RPL18 PE=1 SV=2	0	3.463	14	2	2	2	188	21.6	11.72	2.03	2	1
High	Q14512	Fibroblast growth factor-binding protein 1 OS=Homo sapiens OX=9606 GN=FGFBP1 PE=1 SV=1	0	2.105	11	2	2	2	234	26.2	9.1	0	2	1
High	Q15582	Transforming growth factor-beta-induced protein ig-h3 OS=Homo sapiens OX=9606 GN=TGFBI PE=1 SV=1	0	3.884	4	2	2	2	683	74.6	7.71	3.81	2	1
High	Q32L40	T-complex protein 1 subunit alpha OS=Bos taurus OX=9913 GN=TCP1 PE=1 SV=1	0	2.424	4	2	2	2	556	60.2	6.11	0	2	1
High	Q32L48	Histone H2B type 1-N OS=Bos taurus OX=9913 GN=H2BC15 PE=1 SV=3	0	2.488	8	2	2	2	126	13.9	10.32	2.13	2	1
High	Q3SZ90	Large ribosomal subunit protein uL13 OS=Bos taurus OX=9913 GN=RPL13A PE=2 SV=3	0	2.322	11	2	2	2	203	23.5	11.11	1.95	2	1
High	Q3T0K2	T-complex protein 1 subunit gamma OS=Bos taurus OX=9913 GN=CCT3 PE=1 SV=1	0	2.618	4	2	2	2	545	60.5	6.8	0	2	1
High	Q3T0R1	Small ribosomal subunit protein uS13 OS=Bos taurus OX=9913 GN=RPS18 PE=2 SV=3	0	2.109	14	2	2	2	152	17.7	10.99	0	2	1
High	Q3T0S6	Large ribosomal subunit protein uL2 OS=Bos taurus OX=9913 GN=RPL8 PE=1 SV=3	0	2.676	7	2	2	2	257	28	11.03	1.83	2	1
High	Q3ZCH0	Stress-70 protein, mitochondrial OS=Bos taurus OX=9913 GN=HSPA9 PE=2 SV=1	0	2.575	3	2	2	2	679	73.7	6.3	0	2	1
High	Q5D862	SWISS-PROT:Q5D862 Tax_Id=9606 Gene_Symbol=FLG2 Filaggrin-2	0	3.303	1	2	2	2	2391	247.9	8.31	2.01	2	1
High	Q5EAD6	Large ribosomal subunit protein eL15 OS=Bos taurus OX=9913 GN=RPL15 PE=2 SV=3	0	1.929	11	2	2	2	204	24.1	11.62	0	2	1
High	Q6ZMP0	Thrombospondin type-1 domain-containing protein 4 OS=Homo sapiens OX=9606 GN=THSD4 PE=1 SV=2	0	2.93	2	2	2	2	1018	112.4	7.65	1.63	2	1
High	Q86YZ3	SWISS-PROT:Q86YZ3 Tax_Id=9606 Gene_Symbol=HRNR Hornerin	0	2.817	2	2	2	2	2850	282.2	10.04	0	2	1
High	Q92804	TATA-binding protein-associated factor 2N OS=Homo sapiens OX=9606 GN=TAF15 PE=1 SV=1	0	4.535	6	2	2	2	592	61.8	8.02	5.1	2	1
High	Q9GZM7	Tubulointerstitial nephritis antigen-like OS=Homo sapiens OX=9606 GN=TINAGL1 PE=1 SV=1	0	4.888	6	2	2	2	467	52.4	6.99	3.75	2	1

## Sheet: 04132024-neg-3
Mouse isotype antibody negative control 3
Protein FDR Confidence: Combined	Accession	Description	Exp. q-value: Combined	Sum PEP Score	Coverage [%]	# Peptides	# PSMs	# Unique Peptides	# AAs	MW [kDa]	calc. pI	Score Sequest HT: Sequest HT	# Peptides (by Search Engine): Sequest HT	# Protein Groups
High	P04264	Keratin, type II cytoskeletal 1 OS=Homo sapiens OX=9606 GN=KRT1 PE=1 SV=6	0	93.286	45	29	181	26	644	66	8.12	261.71	29	1
High	P13645	SWISS-PROT:P13645 Tax_Id=9606 Gene_Symbol=KRT10 Keratin, type I cytoskeletal 10	0	76.36	40	25	139	21	593	59.5	5.21	166.89	25	1
High	P35527	SWISS-PROT:P35527 Tax_Id=9606 Gene_Symbol=KRT9 Keratin, type I cytoskeletal 9	0	71.53	49	22	125	21	623	62.1	5.3	171.41	22	1
High	P35908	Keratin, type II cytoskeletal 2 epidermal OS=Homo sapiens OX=9606 GN=KRT2 PE=1 SV=2	0	71.418	41	26	91	21	639	65.4	8	145.38	26	1
High	P02769	SWISS-PROT:P02769 (Bos taurus) Bovine serum albumin precursor	0	75.137	50	27	75	24	607	69.2	6.18	101.89	27	1
High	P02533	Keratin, type I cytoskeletal 14 OS=Homo sapiens OX=9606 GN=KRT14 PE=1 SV=4	0	41.541	45	18	71	7	472	51.5	5.16	69.49	18	1
High	P08779	SWISS-PROT:P08779 Tax_Id=9606 Gene_Symbol=KRT16 Keratin, type I cytoskeletal 16	0	40.48	39	15	67	7	473	51.2	5.05	75.34	15	1
High	P60712	Actin, cytoplasmic 1 OS=Bos taurus OX=9913 GN=ACTB PE=1 SV=1	0	45.243	41	13	49	6	375	41.7	5.48	49.24	13	1
High	P04259	Keratin, type II cytoskeletal 6B OS=Homo sapiens OX=9606 GN=KRT6B PE=1 SV=5	0	28.094	20	12	48	1	564	60	8	68.98	12	1
High	P13647	SWISS-PROT:P13647 Tax_Id=9606 Gene_Symbol=KRT5 Keratin, type II cytoskeletal 5	0	32.713	22	15	39	11	590	62.3	7.74	46.73	15	1
High	P00761 SWISS-PROT:P00761	Trypsin - Sus scrofa (Pig).	0	15.861	25	4	38	4	231	24.4	7.18	64.88	4	1
High	P02538	SWISS-PROT:P02538 Tax_Id=9606 Gene_Symbol=KRT6A Keratin, type II cytoskeletal 6A	0	32.308	25	14	38	3	564	60	8	54.63	14	1
High	P15924	Desmoplakin OS=Homo sapiens OX=9606 GN=DSP PE=1 SV=3	0	39.079	7	20	31	20	2871	331.6	6.81	13.5	20	1
High	Q0P5J4	Keratin, type I cytoskeletal 25 OS=Bos taurus OX=9913 GN=KRT25 PE=2 SV=1	0	9.684	8	4	29	2	450	49.3	5.03	38.26	4	1
High	Q5E9B5	Actin, gamma-enteric smooth muscle OS=Bos taurus OX=9913 GN=ACTG2 PE=2 SV=1	0	23.692	22	8	29	1	376	41.9	5.48	24.26	8	1
High	Q9QWL7	SWISS-PROT:Q9QWL7 Tax_Id=10090 Gene_Symbol=Krt17 Keratin, type I cytoskeletal 17	0	14.749	16	8	29	1	433	48.1	5.06	26.81	8	1
High	P02768-1	SWISS-PROT:P02768-1 Tax_Id=9606 Gene_Symbol=ALB Isoform 1 of Serum albumin precursor	0	30.513	21	12	28	9	609	69.3	6.28	36.72	12	1
High	ENSEMBL:ENSBTAP00000024462	(Bos taurus) 47 kDa protein	0	14.453	7	2	25	2	419	46.5	6.33	47.51	2	1
High	P21333	Filamin-A OS=Homo sapiens OX=9606 GN=FLNA PE=1 SV=4	0	29.676	9	16	24	15	2647	280.6	6.06	14.32	16	1
High	P08670	Vimentin OS=Homo sapiens OX=9606 GN=VIM PE=1 SV=4	0	27.134	32	13	23	13	466	53.6	5.12	19.92	13	1
High	P14618	Pyruvate kinase PKM OS=Homo sapiens OX=9606 GN=PKM PE=1 SV=4	0	22.148	30	11	22	11	531	57.9	7.84	17.65	11	1
High	P62803	Histone H4 OS=Bos taurus OX=9913 PE=1 SV=2	0	16.512	51	6	22	6	103	11.4	11.36	13.37	6	1
High	Q7Z794	Keratin, type II cytoskeletal 1b OS=Homo sapiens OX=9606 GN=KRT77 PE=1 SV=3	0	8.373	6	3	18	2	578	61.9	5.99	19.2	3	1
High	P04406	Glyceraldehyde-3-phosphate dehydrogenase OS=Homo sapiens OX=9606 GN=GAPDH PE=1 SV=3	0	19.639	21	6	16	6	335	36	8.46	12.96	6	1
High	Q02413	Desmoglein-1 OS=Homo sapiens OX=9606 GN=DSG1 PE=1 SV=2	0	18.197	10	7	16	7	1049	113.7	5.03	4.89	7	1
High	Q2KJD0	Tubulin beta-5 chain OS=Bos taurus OX=9913 GN=TUBB5 PE=1 SV=1	0	17.894	23	8	15	3	444	49.6	4.89	1.87	8	1
High	Q3MHM5	Tubulin beta-4B chain OS=Bos taurus OX=9913 GN=TUBB4B PE=1 SV=1	0	15.275	20	7	14	2	445	49.8	4.89	1.95	7	1
High	P02545	Prelamin-A/C OS=Homo sapiens OX=9606 GN=LMNA PE=1 SV=1	0	18.424	14	8	12	8	664	74.1	7.02	18.05	8	1
High	P49327	Fatty acid synthase OS=Homo sapiens OX=9606 GN=FASN PE=1 SV=3	0	15.162	4	8	12	8	2511	273.3	6.44	1.67	8	1
High	Q2HJ86	Tubulin alpha-1D chain OS=Bos taurus OX=9913 GN=TUBA1D PE=1 SV=1	0	10.713	11	4	11	1	452	50.3	5.03	7.85	4	1
High	P04792	Heat shock protein beta-1 OS=Homo sapiens OX=9606 GN=HSPB1 PE=1 SV=2	0	12.004	30	5	10	5	205	22.8	6.4	7.81	5	1
High	P11586	C-1-tetrahydrofolate synthase, cytoplasmic OS=Homo sapiens OX=9606 GN=MTHFD1 PE=1 SV=4	0	11.143	8	6	10	6	935	101.5	7.3	3.82	6	1
High	P63243	Small ribosomal subunit protein RACK1 OS=Bos taurus OX=9913 GN=RACK1 PE=2 SV=3	0	10.174	22	6	9	6	317	35.1	7.69	0	6	1
High	P81947	Tubulin alpha-1B chain OS=Bos taurus OX=9913 PE=1 SV=2	0	10.958	12	4	9	1	451	50.1	5.06	4.19	4	1
High	P08238	Heat shock protein HSP 90-beta OS=Homo sapiens OX=9606 GN=HSP90AB1 PE=1 SV=4	0	8.506	8	5	7	5	724	83.2	5.03	0	5	1
High	P13639	Elongation factor 2 OS=Homo sapiens OX=9606 GN=EEF2 PE=1 SV=4	0	7.707	6	5	7	5	858	95.3	6.83	1.62	5	1
High	P54652	Heat shock-related 70 kDa protein 2 OS=Homo sapiens OX=9606 GN=HSPA2 PE=1 SV=1	0	7.476	8	4	7	4	639	70	5.74	1.83	4	1
High	Q148H5	Keratin, type II cytoskeletal 71 OS=Bos taurus OX=9913 GN=KRT71 PE=2 SV=1	0	7.774	8	4	7	2	525	57.4	6.61	4.04	4	1
High	P81605	Dermcidin OS=Homo sapiens OX=9606 GN=DCD PE=1 SV=2	0	4.044	20	2	6	2	110	11.3	6.54	12.08	2	1
High	Q07020	Large ribosomal subunit protein eL18 OS=Homo sapiens OX=9606 GN=RPL18 PE=1 SV=2	0	8.718	20	3	6	3	188	21.6	11.72	9.67	3	1
High	Q13753	Laminin subunit gamma-2 OS=Homo sapiens OX=9606 GN=LAMC2 PE=1 SV=2	0	8.627	3	4	6	4	1193	130.9	6.19	3.64	4	1
High	Q3T169	Small ribosomal subunit protein uS3 OS=Bos taurus OX=9913 GN=RPS3 PE=2 SV=1	0	7.048	18	4	6	4	243	26.7	9.66	0	4	1
High	Q8N1N4	Keratin, type II cytoskeletal 78 OS=Homo sapiens OX=9606 GN=KRT78 PE=1 SV=2	0	9.497	10	5	6	4	520	56.8	6.02	3.68	5	1
High	Q8SPJ1	Junction plakoglobin OS=Bos taurus OX=9913 GN=JUP PE=2 SV=1	0	5.996	4	3	6	3	745	81.8	6.14	5.33	3	1
High	Q99873	Protein arginine N-methyltransferase 1 OS=Homo sapiens OX=9606 GN=PRMT1 PE=1 SV=3	0	7.49	12	4	6	4	371	42.4	5.35	4.72	4	1
High	A7YWK3	Keratin, type II cytoskeletal 73 OS=Bos taurus OX=9913 GN=KRT73 PE=2 SV=1	0	7.285	6	3	5	1	540	58.8	7.23	6.11	3	1
High	P08865	Small ribosomal subunit protein uS2 OS=Homo sapiens OX=9606 GN=RPSA PE=1 SV=4	0	5.872	12	3	5	3	295	32.8	4.87	0	3	1
High	P50914	Large ribosomal subunit protein eL14 OS=Homo sapiens OX=9606 GN=RPL14 PE=1 SV=4	0	4.89	11	2	5	2	215	23.4	10.93	2.33	2	1
High	Q06830	Peroxiredoxin-1 OS=Homo sapiens OX=9606 GN=PRDX1 PE=1 SV=1	0	5.116	15	3	5	2	199	22.1	8.13	4.24	3	1
High	Q13751	Laminin subunit beta-3 OS=Homo sapiens OX=9606 GN=LAMB3 PE=1 SV=1	0	5.167	3	3	5	3	1172	129.5	7.21	1.76	3	1
High	Q56JV9	Small ribosomal subunit protein eS1 OS=Bos taurus OX=9913 GN=RPS3A PE=2 SV=3	0	6.007	11	3	5	3	264	29.9	9.73	3.72	3	1
High	Q5E9E3	Complement C1q subcomponent subunit A OS=Bos taurus OX=9913 GN=C1QA PE=2 SV=1	0	6.112	16	3	5	3	244	25.8	8.94	4.12	3	1
High	A6QLG5	Small ribosomal subunit protein uS4 OS=Bos taurus OX=9913 GN=RPS9 PE=2 SV=1	0	2.975	10	2	4	2	194	22.6	10.65	0	2	1
High	P04272	Annexin A2 OS=Bos taurus OX=9913 GN=ANXA2 PE=1 SV=2	0	5.068	9	3	4	3	339	38.6	7.31	0	3	1
High	P23526	Adenosylhomocysteinase OS=Homo sapiens OX=9606 GN=AHCY PE=1 SV=4	0	2.927	6	2	4	2	432	47.7	6.34	0	2	1
High	P49951	Clathrin heavy chain 1 OS=Bos taurus OX=9913 GN=CLTC PE=1 SV=1	0	5.493	2	3	4	3	1675	191.5	5.69	0	3	1
High	P62753	Small ribosomal subunit protein eS6 OS=Homo sapiens OX=9606 GN=RPS6 PE=1 SV=1	0	5.942	13	3	4	3	249	28.7	10.84	1.71	3	1
High	P68103	Elongation factor 1-alpha 1 OS=Bos taurus OX=9913 GN=EEF1A1 PE=1 SV=1	0	5.031	6	3	4	3	462	50.1	9.01	1.7	3	1
High	Q15582	Transforming growth factor-beta-induced protein ig-h3 OS=Homo sapiens OX=9606 GN=TGFBI PE=1 SV=1	0	4.481	4	2	4	2	683	74.6	7.71	0	2	1
High	Q16778	Histone H2B type 2-E OS=Homo sapiens OX=9606 GN=H2BC21 PE=1 SV=3	0	4.328	13	2	4	1	126	13.9	10.32	2.11	2	1
High	Q32L48	Histone H2B type 1-N OS=Bos taurus OX=9913 GN=H2BC15 PE=1 SV=3	0	4.006	13	2	4	1	126	13.9	10.32	0	2	1
High	Q3T0R1	Small ribosomal subunit protein uS13 OS=Bos taurus OX=9913 GN=RPS18 PE=2 SV=3	0	3.881	14	2	4	2	152	17.7	10.99	1.95	2	1
High	Q3T0V4	Small ribosomal subunit protein uS17 OS=Bos taurus OX=9913 GN=RPS11 PE=2 SV=3	0	4.514	18	2	4	2	158	18.4	10.3	4.12	2	1
High	Q3T0X6	Small ribosomal subunit protein uS9 OS=Bos taurus OX=9913 GN=RPS16 PE=1 SV=3	0	3.685	13	2	4	2	146	16.4	10.21	0	2	1
High	Q56JX5	Small ribosomal subunit protein eS25 OS=Bos taurus OX=9913 GN=RPS25 PE=2 SV=1	0	4.153	14	2	4	2	125	13.7	10.11	2.06	2	1
High	Q92804	TATA-binding protein-associated factor 2N OS=Homo sapiens OX=9606 GN=TAF15 PE=1 SV=1	0	4.937	8	3	4	3	592	61.8	8.02	0	3	1
High	O46375	Transthyretin OS=Bos taurus OX=9913 GN=TTR PE=1 SV=1	0	3.513	19	2	3	2	147	15.7	6.3	0	2	1
High	O60812	Heterogeneous nuclear ribonucleoprotein C-like 1 OS=Homo sapiens OX=9606 GN=HNRNPCL1 PE=1 SV=1	0	4.382	6	2	3	2	293	32.1	5.06	3.35	2	1
High	P01040	Cystatin-A OS=Homo sapiens OX=9606 GN=CSTA PE=1 SV=1	0	3.842	19	2	3	2	98	11	5.5	1.63	2	1
High	P01859	Immunoglobulin heavy constant gamma 2 OS=Homo sapiens OX=9606 GN=IGHG2 PE=1 SV=3	0	3.262	4	2	3	2	395	43.8	6.52	4.09	2	1
High	P10909	Clusterin OS=Homo sapiens OX=9606 GN=CLU PE=1 SV=1	0	4.131	9	2	3	2	449	52.5	6.27	0	2	1
High	P23528	Cofilin-1 OS=Homo sapiens OX=9606 GN=CFL1 PE=1 SV=3	0	2.993	13	2	3	2	166	18.5	8.09	0	2	1
High	P26641	Elongation factor 1-gamma OS=Homo sapiens OX=9606 GN=EEF1G PE=1 SV=3	0	4.393	6	2	3	2	437	50.1	6.67	1.88	2	1
High	P30838	Aldehyde dehydrogenase, dimeric NADP-preferring OS=Homo sapiens OX=9606 GN=ALDH3A1 PE=1 SV=3	0	2.907	5	2	3	2	453	50.4	6.54	0	2	1
High	P32119	Peroxiredoxin-2 OS=Homo sapiens OX=9606 GN=PRDX2 PE=1 SV=5	0	3.746	10	2	3	1	198	21.9	5.97	6.06	2	1
High	P53396	ATP-citrate synthase OS=Homo sapiens OX=9606 GN=ACLY PE=1 SV=3	0	3.645	2	2	3	2	1101	120.8	7.33	0	2	1
High	P61257	Large ribosomal subunit protein uL24 OS=Bos taurus OX=9913 GN=RPL26 PE=2 SV=1	0	3.754	12	2	3	2	145	17.2	10.55	1.86	2	1
High	P61356	Large ribosomal subunit protein eL27 OS=Bos taurus OX=9913 GN=RPL27 PE=2 SV=2	0	3.274	15	2	3	2	136	15.8	10.56	0	2	1
High	P62424	Large ribosomal subunit protein eL8 OS=Homo sapiens OX=9606 GN=RPL7A PE=1 SV=2	0	3.443	11	2	3	2	266	30	10.61	1.7	2	1
High	Q01469	Fatty acid-binding protein 5 OS=Homo sapiens OX=9606 GN=FABP5 PE=1 SV=3	0	2.86	13	2	3	2	135	15.2	7.01	0	2	1
High	Q14512	Fibroblast growth factor-binding protein 1 OS=Homo sapiens OX=9606 GN=FGFBP1 PE=1 SV=1	0	5.367	11	2	3	2	234	26.2	9.1	2.43	2	1
High	Q3MIC0	Large ribosomal subunit protein eL43 OS=Bos taurus OX=9913 GN=RPL37A PE=3 SV=3	0	3.438	28	2	3	2	92	10.3	10.43	1.92	2	1
High	Q3T003	Large ribosomal subunit protein eL20 OS=Bos taurus OX=9913 GN=RPL18A PE=1 SV=1	0	3.159	15	2	3	2	176	20.7	10.71	0	2	1
High	Q56JV1	Small ribosomal subunit protein eS26 OS=Bos taurus OX=9913 GN=RPS26 PE=1 SV=3	0	3.458	21	2	3	2	115	13	11	0	2	1
High	Q56JX3	Large ribosomal subunit protein eL31 OS=Bos taurus OX=9913 GN=RPL31 PE=2 SV=1	0	4.05	18	2	3	2	125	14.5	10.54	1.7	2	1
High	Q56JX8	Small ribosomal subunit protein uS15 OS=Bos taurus OX=9913 GN=RPS13 PE=2 SV=3	0	5.274	19	3	3	3	151	17.2	10.54	0	3	1
High	Q58DT1	Large ribosomal subunit protein uL30 OS=Bos taurus OX=9913 GN=RPL7 PE=2 SV=1	0	3.693	9	2	3	2	248	29.2	10.68	0	2	1
High	Q5E958	Small ribosomal subunit protein eS8 OS=Bos taurus OX=9913 GN=RPS8 PE=1 SV=3	0	5.82	12	2	3	2	208	24.2	10.32	7.32	2	1
High	Q96P63	Serpin B12 OS=Homo sapiens OX=9606 GN=SERPINB12 PE=1 SV=1	0	3.358	4	2	3	2	405	46.2	5.53	0	2	1
High	Q9Y6R7	IgGFc-binding protein OS=Homo sapiens OX=9606 GN=FCGBP PE=1 SV=3	0	3.336	1	2	3	2	5405	571.6	5.34	0	2	1
High	O75369	Filamin-B OS=Homo sapiens OX=9606 GN=FLNB PE=1 SV=2	0	3.349	1	2	2	1	2602	278	5.73	0	2	1
High	P22234	Bifunctional phosphoribosylaminoimidazole carboxylase/phosphoribosylaminoimidazole succinocarboxamide synthetase OS=Homo sapiens OX=9606 GN=PAICS PE=1 SV=3	0	2.789	5	2	2	2	425	47	7.23	0	2	1
High	P26373	Large ribosomal subunit protein eL13 OS=Homo sapiens OX=9606 GN=RPL13 PE=1 SV=4	0	3.546	10	2	2	2	211	24.2	11.65	0	2	1
High	Q5D862	SWISS-PROT:Q5D862 Tax_Id=9606 Gene_Symbol=FLG2 Filaggrin-2	0	3.207	1	2	2	2	2391	247.9	8.31	0	2	1
High	Q862I1	Large ribosomal subunit protein eL24 OS=Bos taurus OX=9913 GN=RPL24 PE=2 SV=2	0	3.09	11	2	2	2	157	17.8	11.25	0	2	1
