# Supplementary material for: Galectin-3-Binding Protein Inhibits Extracellular Heparan 6-O-Endosulfatase Sulf-2
Source: Mol Cell Proteomics. 2024 Jun 1;23(7):100793. doi: 10.1016/j.mcpro.2024.100793 (PMC11259796; doi:10.1016/j.mcpro.2024.100793)
Supplement: Supplemental Table S3 [file mmc4.xlsx]

## Sheet: 3A. Sulf-2 mAb-LS2 media
Suppmentary Table 3A. List of proteins identified with two or more peptide matches in anti-Sulf-2 monoclonal antibody affinity purified samples from lenti-Sulf-2 HEK293T conditioned media.
Protein FDR Confidence: Combined	Accession	Description	Exp. q-value: Combined	Sum PEP Score	Coverage [%]	# Peptides	# PSMs	# Unique Peptides	# AAs	MW [kDa]	calc. pI	Score Sequest HT: Sequest HT	# Peptides (by Search Engine): Sequest HT	# Protein Groups
High	P04264	Keratin, type II cytoskeletal 1 OS=Homo sapiens OX=9606 GN=KRT1 PE=1 SV=6	0	157.639	58	41	202	35	644	66	8.12	333.68	41	1
High	P13645	SWISS-PROT:P13645 Tax_Id=9606 Gene_Symbol=KRT10 Keratin, type I cytoskeletal 10	0	120.168	49	28	199	24	593	59.5	5.21	272.02	28	1
High	P35527	Keratin, type I cytoskeletal 9 OS=Homo sapiens OX=9606 GN=KRT9 PE=1 SV=3	0	122.413	65	33	186	32	623	62	5.24	220.93	33	1
High	P35908	Keratin, type II cytoskeletal 2 epidermal OS=Homo sapiens OX=9606 GN=KRT2 PE=1 SV=2	0	164.442	73	47	175	1	639	65.4	8	256.76	47	1
High	P35908	SWISS-PROT:P35908 Tax_Id=9606 Gene_Symbol=KRT2 Keratin, type II cytoskeletal 2 epidermal	0	164.579	73	47	174	1	645	65.8	8	261.59	47	1
High	Q8IWU5	Extracellular sulfatase Sulf-2 OS=Homo sapiens OX=9606 GN=SULF2 PE=1 SV=1	0	81.503	28	24	114	24	870	100.4	9.17	110.17	24	1
High	P02769	SWISS-PROT:P02769 (Bos taurus) Bovine serum albumin precursor	0	135.622	69	38	110	35	607	69.2	6.18	128.22	38	1
High	P02533	Keratin, type I cytoskeletal 14 OS=Homo sapiens OX=9606 GN=KRT14 PE=1 SV=4	0	64.215	54	24	103	9	472	51.5	5.16	109.27	24	1
High	P08779	SWISS-PROT:P08779 Tax_Id=9606 Gene_Symbol=KRT16 Keratin, type I cytoskeletal 16	0	65.188	51	22	99	11	473	51.2	5.05	101.29	22	1
High	P13647	SWISS-PROT:P13647 Tax_Id=9606 Gene_Symbol=KRT5 Keratin, type II cytoskeletal 5	0	76.367	41	29	83	16	590	62.3	7.74	95.65	29	1
High	P04259	Keratin, type II cytoskeletal 6B OS=Homo sapiens OX=9606 GN=KRT6B PE=1 SV=5	0	64.11	40	25	81	3	564	60	8	103.39	25	1
High	P02538	SWISS-PROT:P02538 Tax_Id=9606 Gene_Symbol=KRT6A Keratin, type II cytoskeletal 6A	0	64.531	40	25	73	3	564	60	8	91.85	25	1
High	P00761 SWISS-PROT:P00761	Trypsin - Sus scrofa (Pig).	0	29.077	25	4	62	4	231	24.4	7.18	116.76	4	1
High	Q08380	Galectin-3-binding protein OS=Homo sapiens OX=9606 GN=LGALS3BP PE=1 SV=1	0	56.787	36	15	58	15	585	65.3	5.27	74.17	15	1
High	Q04695	SWISS-PROT:Q04695 Tax_Id=9606 Gene_Symbol=KRT17 Keratin, type I cytoskeletal 17	0	31.33	35	15	43	6	432	48.1	5.02	29.47	15	1
High	P15924	Desmoplakin OS=Homo sapiens OX=9606 GN=DSP PE=1 SV=3	0	43.003	9	23	38	23	2871	331.6	6.81	18.17	23	1
High	ENSEMBL:ENSBTAP00000024462	(Bos taurus) 47 kDa protein	0	12.029	7	2	33	2	419	46.5	6.33	43.02	2	1
High	Q7Z794	Keratin, type II cytoskeletal 1b OS=Homo sapiens OX=9606 GN=KRT77 PE=1 SV=3	0	18.702	13	9	29	5	578	61.9	5.99	37.18	9	1
High	P02768-1	SWISS-PROT:P02768-1 Tax_Id=9606 Gene_Symbol=ALB Isoform 1 of Serum albumin precursor	0	30.707	17	9	28	6	609	69.3	6.28	49.73	9	1
High	P12035	SWISS-PROT:P12035 Tax_Id=9606 Gene_Symbol=KRT3 Keratin, type II cytoskeletal 3	0	21.735	14	9	22	1	629	64.5	6.48	21.21	9	1
High	Q02413	Desmoglein-1 OS=Homo sapiens OX=9606 GN=DSG1 PE=1 SV=2	0	24.664	16	11	19	11	1049	113.7	5.03	11.75	11	1
High	P04406	Glyceraldehyde-3-phosphate dehydrogenase OS=Homo sapiens OX=9606 GN=GAPDH PE=1 SV=3	0	28.52	31	7	18	7	335	36	8.46	23	7	1
High	Q7RTS7	SWISS-PROT:Q7RTS7 Tax_Id=9606 Gene_Symbol=KRT74 Keratin, type II cytoskeletal 74	0	10.992	7	5	18	1	529	57.8	7.71	26.25	5	1
High	Q8N1N4	Keratin, type II cytoskeletal 78 OS=Homo sapiens OX=9606 GN=KRT78 PE=1 SV=2	0	16.746	18	9	16	7	520	56.8	6.02	9.45	9	1
High	P60712	Actin, cytoplasmic 1 OS=Bos taurus OX=9913 GN=ACTB PE=1 SV=1	0	19.402	24	7	14	4	375	41.7	5.48	9.28	7	1
High	Q8SPJ1	Junction plakoglobin OS=Bos taurus OX=9913 GN=JUP PE=2 SV=1	0	11.886	12	7	13	7	745	81.8	6.14	1.74	7	1
High	P24821	Tenascin OS=Homo sapiens OX=9606 GN=TNC PE=1 SV=3	0	21.334	9	11	12	11	2201	240.7	4.89	5.89	11	1
High	Q6KB66-1	SWISS-PROT:Q6KB66-1 Tax_Id=9606 Gene_Symbol=KRT80 Isoform 1 of Keratin, type II cytoskeletal 80	0	9.229	9	4	12	4	452	50.5	5.67	17.78	4	1
High	Q9HCB6	Spondin-1 OS=Homo sapiens OX=9606 GN=SPON1 PE=1 SV=2	0	14.91	13	9	11	9	807	90.9	6.11	4.35	9	1
High	O46375	Transthyretin OS=Bos taurus OX=9913 GN=TTR PE=1 SV=1	0	7.39	41	4	9	4	147	15.7	6.3	6	4	1
High	Q08188	Protein-glutamine gamma-glutamyltransferase E OS=Homo sapiens OX=9606 GN=TGM3 PE=1 SV=4	0	8.192	8	4	8	4	693	76.6	5.86	0	4	1
High	P62803	Histone H4 OS=Bos taurus OX=9913 PE=1 SV=2	0	11.801	32	4	7	4	103	11.4	11.36	7.64	4	1
High	Q6S8J3	POTE ankyrin domain family member E OS=Homo sapiens OX=9606 GN=POTEE PE=2 SV=3	0	9.999	5	4	7	1	1075	121.3	6.2	3.8	4	1
High	P68103	Elongation factor 1-alpha 1 OS=Bos taurus OX=9913 GN=EEF1A1 PE=1 SV=1	0	7.787	12	4	7	4	462	50.1	9.01	4.52	4	1
High	Q86YZ3	SWISS-PROT:Q86YZ3 Tax_Id=9606 Gene_Symbol=HRNR Hornerin	0	6.728	5	4	7	4	2850	282.2	10.04	0	4	1
High	P81605	Dermcidin OS=Homo sapiens OX=9606 GN=DCD PE=1 SV=2	0	7.404	31	3	7	3	110	11.3	6.54	10.81	3	1
High	Q5D862	SWISS-PROT:Q5D862 Tax_Id=9606 Gene_Symbol=FLG2 Filaggrin-2	0	6.52	2	3	7	3	2391	247.9	8.31	8.26	3	1
High	P02751	Fibronectin OS=Homo sapiens OX=9606 GN=FN1 PE=1 SV=5	0	7.964	3	6	6	6	2477	272.2	5.5	0	6	1
High	Q08554	Desmocollin-1 OS=Homo sapiens OX=9606 GN=DSC1 PE=1 SV=2	0	9.676	6	4	6	4	894	99.9	5.43	5.03	4	1
High	Q27975	Heat shock 70 kDa protein 1A OS=Bos taurus OX=9913 GN=HSPA1A PE=1 SV=2	0	9.673	10	5	5	3	641	70.2	5.92	2.25	5	1
High	P19120	Heat shock cognate 71 kDa protein OS=Bos taurus OX=9913 GN=HSPA8 PE=1 SV=2	0	9.028	12	5	5	3	650	71.2	5.52	2.25	5	1
High	P35625	Metalloproteinase inhibitor 3 OS=Homo sapiens OX=9606 GN=TIMP3 PE=1 SV=2	0	7.702	25	5	5	5	211	24.1	8.72	0	5	1
High	P05089	Arginase-1 OS=Homo sapiens OX=9606 GN=ARG1 PE=1 SV=2	0	6.333	14	4	5	4	322	34.7	7.21	0	4	1
High	P31944	Caspase-14 OS=Homo sapiens OX=9606 GN=CASP14 PE=1 SV=2	0	5.047	18	4	5	4	242	27.7	5.58	2.81	4	1
High	Q562R1	Beta-actin-like protein 2 OS=Homo sapiens OX=9606 GN=ACTBL2 PE=1 SV=2	0	4.537	9	2	5	1	376	42	5.59	1.76	2	1
High	P14618	Pyruvate kinase PKM OS=Homo sapiens OX=9606 GN=PKM PE=1 SV=4	0	11.606	8	4	4	4	531	57.9	7.84	5.2	4	1
High	P08238	Heat shock protein HSP 90-beta OS=Homo sapiens OX=9606 GN=HSP90AB1 PE=1 SV=4	0	9.997	8	4	4	3	724	83.2	5.03	4.54	4	1
High	O75787	Renin receptor OS=Homo sapiens OX=9606 GN=ATP6AP2 PE=1 SV=2	0	9.565	12	4	4	4	350	39	6.1	6.02	4	1
High	Q2HJ86	Tubulin alpha-1D chain OS=Bos taurus OX=9913 GN=TUBA1D PE=1 SV=1	0	8.376	12	4	4	4	452	50.3	5.03	4.95	4	1
High	P50991	T-complex protein 1 subunit delta OS=Homo sapiens OX=9606 GN=CCT4 PE=1 SV=4	0	6.717	9	4	4	4	539	57.9	7.83	0	4	1
High	P21741	Midkine OS=Homo sapiens OX=9606 GN=MDK PE=1 SV=1	0	4.443	17	2	4	2	143	15.6	9.79	5.65	2	1
High	P32119	Peroxiredoxin-2 OS=Homo sapiens OX=9606 GN=PRDX2 PE=1 SV=5	0	3.98	10	2	4	2	198	21.9	5.97	1.68	2	1
High	Q32L40	T-complex protein 1 subunit alpha OS=Bos taurus OX=9913 GN=TCP1 PE=1 SV=1	0	6.008	6	3	3	3	556	60.2	6.11	0	3	1
High	Q14157	Ubiquitin-associated protein 2-like OS=Homo sapiens OX=9606 GN=UBAP2L PE=1 SV=2	0	5.738	5	3	3	3	1087	114.5	7.11	0	3	1
High	P10909	Clusterin OS=Homo sapiens OX=9606 GN=CLU PE=1 SV=1	0	5.7	10	3	3	3	449	52.5	6.27	3.32	3	1
High	Q14103	Heterogeneous nuclear ribonucleoprotein D0 OS=Homo sapiens OX=9606 GN=HNRNPD PE=1 SV=1	0	4.709	9	3	3	3	355	38.4	7.81	1.61	3	1
High	P04272	Annexin A2 OS=Bos taurus OX=9913 GN=ANXA2 PE=1 SV=2	0	4.58	10	3	3	3	339	38.6	7.31	1.6	3	1
High	P13929	Beta-enolase OS=Homo sapiens OX=9606 GN=ENO3 PE=1 SV=5	0	4.496	11	3	3	1	434	47	7.71	0	3	1
High	Q9XSJ4	Alpha-enolase OS=Bos taurus OX=9913 GN=ENO1 PE=1 SV=4	0	4.294	10	3	3	1	434	47.3	6.8	0	3	1
High	Q2KJD0	Tubulin beta-5 chain OS=Bos taurus OX=9913 GN=TUBB5 PE=1 SV=1	0	4.227	8	3	3	2	444	49.6	4.89	0	3	1
High	Q9BUJ2	Heterogeneous nuclear ribonucleoprotein U-like protein 1 OS=Homo sapiens OX=9606 GN=HNRNPUL1 PE=1 SV=2	0	4.029	5	3	3	3	856	95.7	6.92	0	3	1
High	Q9NZT1	Calmodulin-like protein 5 OS=Homo sapiens OX=9606 GN=CALML5 PE=1 SV=2	0	3.617	22	3	3	3	146	15.9	4.44	1.71	3	1
High	Q3T054	GTP-binding nuclear protein Ran OS=Bos taurus OX=9913 GN=RAN PE=2 SV=3	0	3.505	15	3	3	3	216	24.4	7.49	0	3	1
High	P15880	Small ribosomal subunit protein uS5 OS=Homo sapiens OX=9606 GN=RPS2 PE=1 SV=2	0	3.349	13	3	3	3	293	31.3	10.24	0	3	1
High	P01040	Cystatin-A OS=Homo sapiens OX=9606 GN=CSTA PE=1 SV=1	0	3.035	19	2	3	2	98	11	5.5	1.87	2	1
High	P01876	Immunoglobulin heavy constant alpha 1 OS=Homo sapiens OX=9606 GN=IGHA1 PE=1 SV=3	0	2.771	6	2	3	2	398	42.8	5.64	0	2	1
High	Q92804	TATA-binding protein-associated factor 2N OS=Homo sapiens OX=9606 GN=TAF15 PE=1 SV=1	0	6.014	7	2	2	2	592	61.8	8.02	2.64	2	1
High	Q3T169	Small ribosomal subunit protein uS3 OS=Bos taurus OX=9913 GN=RPS3 PE=2 SV=1	0	4.916	10	2	2	2	243	26.7	9.66	2.2	2	1
High	Q5E958	Small ribosomal subunit protein eS8 OS=Bos taurus OX=9913 GN=RPS8 PE=1 SV=3	0	4.76	13	2	2	2	208	24.2	10.32	0	2	1
High	Q0VCZ3	YTH domain-containing family protein 2 OS=Bos taurus OX=9913 GN=YTHDF2 PE=2 SV=1	0	4.32	4	2	2	2	580	62.4	8.79	1.8	2	1
High	Q3T0X6	Small ribosomal subunit protein uS9 OS=Bos taurus OX=9913 GN=RPS16 PE=1 SV=3	0	4.26	13	2	2	2	146	16.4	10.21	2.15	2	1
High	P08670	Vimentin OS=Homo sapiens OX=9606 GN=VIM PE=1 SV=4	0	3.648	5	2	2	2	466	53.6	5.12	0	2	1
High	P07900	Heat shock protein HSP 90-alpha OS=Homo sapiens OX=9606 GN=HSP90AA1 PE=1 SV=5	0	3.479	4	2	2	1	732	84.6	5.02	0	2	1
High	P26373	Large ribosomal subunit protein eL13 OS=Homo sapiens OX=9606 GN=RPL13 PE=1 SV=4	0	3.346	9	2	2	2	211	24.2	11.65	0	2	1
High	P50914	Large ribosomal subunit protein eL14 OS=Homo sapiens OX=9606 GN=RPL14 PE=1 SV=4	0	2.885	11	2	2	2	215	23.4	10.93	0	2	1
High	Q01469	Fatty acid-binding protein 5 OS=Homo sapiens OX=9606 GN=FABP5 PE=1 SV=3	0	2.857	13	2	2	2	135	15.2	7.01	0	2	1
High	P13639	Elongation factor 2 OS=Homo sapiens OX=9606 GN=EEF2 PE=1 SV=4	0	2.552	3	2	2	2	858	95.3	6.83	0	2	1
High	O60812	Heterogeneous nuclear ribonucleoprotein C-like 1 OS=Homo sapiens OX=9606 GN=HNRNPCL1 PE=1 SV=1	0	2.505	6	2	2	2	293	32.1	5.06	0	2	1
High	Q3MHM5	Tubulin beta-4B chain OS=Bos taurus OX=9913 GN=TUBB4B PE=1 SV=1	0	2.421	5	2	2	1	445	49.8	4.89	0	2	1
High	Q3T0K2	T-complex protein 1 subunit gamma OS=Bos taurus OX=9913 GN=CCT3 PE=1 SV=1	0	2.267	3	2	2	2	545	60.5	6.8	0	2	1

## Sheet: 3B. Sulf-2 mAb-S2 media
Suppmentary Table 3B. List of proteins identified with two or more peptide matches in anti-Sulf-2 monoclonal antibody affinity purified samples from Sulf-2 HEK293F conditioned media.
Protein FDR Confidence: Combined	Accession	Description	Exp. q-value: Combined	Sum PEP Score	Coverage [%]	# Peptides	# PSMs	# Unique Peptides	# AAs	MW [kDa]	calc. pI	Score Sequest HT: Sequest HT	# Peptides (by Search Engine): Sequest HT	# Protein Groups
High	P13645	SWISS-PROT:P13645 Tax_Id=9606 Gene_Symbol=KRT10 Keratin, type I cytoskeletal 10	0	89.802	45	30	146	26	593	59.5	5.21	234.91	30	1
High	P04264	Keratin, type II cytoskeletal 1 OS=Homo sapiens OX=9606 GN=KRT1 PE=1 SV=6	0	103.507	50	36	141	32	644	66	8.12	225.94	36	1
High	P35527	SWISS-PROT:P35527 Tax_Id=9606 Gene_Symbol=KRT9 Keratin, type I cytoskeletal 9	0	85.117	62	29	128	28	623	62.1	5.3	168.44	29	1
High	P35908	Keratin, type II cytoskeletal 2 epidermal OS=Homo sapiens OX=9606 GN=KRT2 PE=1 SV=2	0	104.302	66	39	110	1	639	65.4	8	180.35	39	1
High	P35908	SWISS-PROT:P35908 Tax_Id=9606 Gene_Symbol=KRT2 Keratin, type II cytoskeletal 2 epidermal	0	100.776	67	39	109	1	645	65.8	8	177.88	39	1
High	Q8IWU5	Extracellular sulfatase Sulf-2 OS=Homo sapiens OX=9606 GN=SULF2 PE=1 SV=1	0	61.53	27	21	101	21	870	100.4	9.17	112.17	21	1
High	P02533	Keratin, type I cytoskeletal 14 OS=Homo sapiens OX=9606 GN=KRT14 PE=1 SV=4	0	54.034	51	24	80	10	472	51.5	5.16	95.12	24	1
High	P08779	SWISS-PROT:P08779 Tax_Id=9606 Gene_Symbol=KRT16 Keratin, type I cytoskeletal 16	0	55.569	47	24	80	12	473	51.2	5.05	92.7	24	1
High	P13647	SWISS-PROT:P13647 Tax_Id=9606 Gene_Symbol=KRT5 Keratin, type II cytoskeletal 5	0	49.2	39	27	55	17	590	62.3	7.74	60.98	27	1
High	P04259	Keratin, type II cytoskeletal 6B OS=Homo sapiens OX=9606 GN=KRT6B PE=1 SV=5	0	40.677	35	21	47	1	564	60	8	70.87	21	1
High	P02769	SWISS-PROT:P02769 (Bos taurus) Bovine serum albumin precursor	0	59.065	49	27	45	24	607	69.2	6.18	57.02	27	1
High	P48668	SWISS-PROT:P48668 Tax_Id=9606 Gene_Symbol=KRT6C Keratin, type II cytoskeletal 6C	0	43.032	37	22	45	2	564	60	8	69.4	22	1
High	P00761 SWISS-PROT:P00761	Trypsin - Sus scrofa (Pig).	0	20.2	25	4	31	4	231	24.4	7.18	84.53	4	1
High	Q04695	SWISS-PROT:Q04695 Tax_Id=9606 Gene_Symbol=KRT17 Keratin, type I cytoskeletal 17	0	21.794	27	14	31	5	432	48.1	5.02	26.77	14	1
High	P02768-1	SWISS-PROT:P02768-1 Tax_Id=9606 Gene_Symbol=ALB Isoform 1 of Serum albumin precursor	0	21.165	11	6	27	3	609	69.3	6.28	49.59	6	1
High	Q08380	Galectin-3-binding protein OS=Homo sapiens OX=9606 GN=LGALS3BP PE=1 SV=1	0	25.187	28	12	24	12	585	65.3	5.27	23.68	12	1
High	ENSEMBL:ENSBTAP00000024462	(Bos taurus) 47 kDa protein	0	7.212	7	2	20	2	419	46.5	6.33	24.23	2	1
High	P15924	Desmoplakin OS=Homo sapiens OX=9606 GN=DSP PE=1 SV=3	0	18.598	5	12	16	12	2871	331.6	6.81	12.27	12	1
High	Q7Z794	Keratin, type II cytoskeletal 1b OS=Homo sapiens OX=9606 GN=KRT77 PE=1 SV=3	0	7.136	7	4	14	2	578	61.9	5.99	26.02	4	1
High	Q8N1N4	Keratin, type II cytoskeletal 78 OS=Homo sapiens OX=9606 GN=KRT78 PE=1 SV=2	0	13.625	18	9	14	7	520	56.8	6.02	8.46	9	1
High	Q02413	Desmoglein-1 OS=Homo sapiens OX=9606 GN=DSG1 PE=1 SV=2	0	12.743	8	6	11	6	1049	113.7	5.03	11.98	6	1
High	Q6KB66-1	SWISS-PROT:Q6KB66-1 Tax_Id=9606 Gene_Symbol=KRT80 Isoform 1 of Keratin, type II cytoskeletal 80	0	10.007	13	5	10	5	452	50.5	5.67	16.55	5	1
High	Q7RTS7	SWISS-PROT:Q7RTS7 Tax_Id=9606 Gene_Symbol=KRT74 Keratin, type II cytoskeletal 74	0	7.575	7	4	10	1	529	57.8	7.71	19.47	4	1
High	Q8SPJ1	Junction plakoglobin OS=Bos taurus OX=9913 GN=JUP PE=2 SV=1	0	8.174	10	6	9	6	745	81.8	6.14	1.63	6	1
High	Q08188	Protein-glutamine gamma-glutamyltransferase E OS=Homo sapiens OX=9606 GN=TGM3 PE=1 SV=4	0	7.973	10	5	8	5	693	76.6	5.86	5.93	5	1
High	Q14532	Keratin, type I cuticular Ha2 OS=Homo sapiens OX=9606 GN=KRT32 PE=1 SV=3	0	3.448	4	2	8	1	448	50.3	4.84	10.73	2	1
High	P02754	SWISS-PROT:P02754 Beta-lactoglobulin - Bos taurus (Bovine).	0	4.544	29	4	6	4	162	18.3	4.92	3.33	4	1
High	P04272	Annexin A2 OS=Bos taurus OX=9913 GN=ANXA2 PE=1 SV=2	0	4.342	10	3	6	3	339	38.6	7.31	3.5	3	1
High	P04406	Glyceraldehyde-3-phosphate dehydrogenase OS=Homo sapiens OX=9606 GN=GAPDH PE=1 SV=3	0	6.372	14	3	5	3	335	36	8.46	4.28	3	1
High	Q08554	Desmocollin-1 OS=Homo sapiens OX=9606 GN=DSC1 PE=1 SV=2	0	7.915	6	4	5	4	894	99.9	5.43	10.23	4	1
High	Q5D862	SWISS-PROT:Q5D862 Tax_Id=9606 Gene_Symbol=FLG2 Filaggrin-2	0	3.875	1	2	4	2	2391	247.9	8.31	5.03	2	1
High	Q86YZ3	SWISS-PROT:Q86YZ3 Tax_Id=9606 Gene_Symbol=HRNR Hornerin	0	3.003	2	2	4	2	2850	282.2	10.04	0	2	1
High	Q9NSB2	SWISS-PROT:Q9NSB2 Keratin, type II cuticular Hb4 (Hair keratin, type II Hb4) - Homo sapiens (Human).	0	3.583	5	3	4	2	600	64.9	7.74	3.97	3	1
High	P21741	Midkine OS=Homo sapiens OX=9606 GN=MDK PE=1 SV=1	0	3.079	17	2	3	2	143	15.6	9.79	1.98	2	1
High	P25311	Zinc-alpha-2-glycoprotein OS=Homo sapiens OX=9606 GN=AZGP1 PE=1 SV=2	0	2.96	7	2	3	2	298	34.2	6.05	1.62	2	1
High	P48594	Serpin B4 OS=Homo sapiens OX=9606 GN=SERPINB4 PE=1 SV=2	0	3.043	4	2	3	2	390	44.8	6.21	1.69	2	1
High	P60712	Actin, cytoplasmic 1 OS=Bos taurus OX=9913 GN=ACTB PE=1 SV=1	0	2.285	8	2	3	2	375	41.7	5.48	0	2	1
High	P68103	Elongation factor 1-alpha 1 OS=Bos taurus OX=9913 GN=EEF1A1 PE=1 SV=1	0	2.824	4	2	3	2	462	50.1	9.01	3.46	2	1
High	Q96P63	Serpin B12 OS=Homo sapiens OX=9606 GN=SERPINB12 PE=1 SV=1	0	3.125	8	3	3	3	405	46.2	5.53	0	3	1
High	O46375	Transthyretin OS=Bos taurus OX=9913 GN=TTR PE=1 SV=1	0	2.54	19	2	2	2	147	15.7	6.3	0	2	1
High	P01876	Immunoglobulin heavy constant alpha 1 OS=Homo sapiens OX=9606 GN=IGHA1 PE=1 SV=3	0	3.095	7	2	2	2	398	42.8	5.64	2.42	2	1
High	P0CH28	Polyubiquitin-C OS=Bos taurus OX=9913 GN=UBC PE=1 SV=1	0	2.833	33	2	2	2	690	77.5	7.66	0	2	1
High	P31944	Caspase-14 OS=Homo sapiens OX=9606 GN=CASP14 PE=1 SV=2	0	2.428	10	2	2	2	242	27.7	5.58	0	2	1
High	P48741	Putative heat shock 70 kDa protein 7 OS=Homo sapiens OX=9606 GN=HSPA7 PE=5 SV=2	0	2.152	7	2	2	2	367	40.2	7.87	0	2	1
High	P81605	Dermcidin OS=Homo sapiens OX=9606 GN=DCD PE=1 SV=2	0	3.41	20	2	2	2	110	11.3	6.54	4.03	2	1
High	Q9HCB6	Spondin-1 OS=Homo sapiens OX=9606 GN=SPON1 PE=1 SV=2	0	2.071	3	2	2	2	807	90.9	6.11	0	2	1

## Sheet: 3C. LG3BP mAb-LS2 media
Suppmentary Table 3C. List of proteins identified with two or more peptide matches in anti-LG3BP monoclonal antibody affinity purified samples from lenti-Sulf-2 HEK293T conditioned media.
Protein FDR Confidence: Combined	Accession	Description	Exp. q-value: Combined	Sum PEP Score	Coverage [%]	# Peptides	# PSMs	# Unique Peptides	# AAs	MW [kDa]	calc. pI	Score Sequest HT: Sequest HT	# Peptides (by Search Engine): Sequest HT	# Protein Groups
High	P02769	SWISS-PROT:P02769 (Bos taurus) Bovine serum albumin precursor	0	300.638	76	57	536	53	607	69.2	6.18	839.84	57	1
High	P13645	SWISS-PROT:P13645 Tax_Id=9606 Gene_Symbol=KRT10 Keratin, type I cytoskeletal 10	0	142.914	45	28	156	23	593	59.5	5.21	241.23	28	1
High	P04264	Keratin, type II cytoskeletal 1 OS=Homo sapiens OX=9606 GN=KRT1 PE=1 SV=6	0	117.223	54	33	118	28	644	66	8.12	166.09	33	1
High	P35908	SWISS-PROT:P35908 Tax_Id=9606 Gene_Symbol=KRT2 Keratin, type II cytoskeletal 2 epidermal	0	134.159	70	38	96	1	645	65.8	8	149.54	38	1
High	P35908	Keratin, type II cytoskeletal 2 epidermal OS=Homo sapiens OX=9606 GN=KRT2 PE=1 SV=2	0	132.188	70	38	96	1	639	65.4	8	144.68	38	1
High	P35527	SWISS-PROT:P35527 Tax_Id=9606 Gene_Symbol=KRT9 Keratin, type I cytoskeletal 9	0	83.264	51	24	95	23	623	62.1	5.3	97.67	24	1
High	P08779	SWISS-PROT:P08779 Tax_Id=9606 Gene_Symbol=KRT16 Keratin, type I cytoskeletal 16	0	53.003	42	19	74	13	473	51.2	5.05	71.48	19	1
High	P02533	Keratin, type I cytoskeletal 14 OS=Homo sapiens OX=9606 GN=KRT14 PE=1 SV=4	0	58.144	43	17	71	8	472	51.5	5.16	76.29	17	1
High	P02768-1	SWISS-PROT:P02768-1 Tax_Id=9606 Gene_Symbol=ALB Isoform 1 of Serum albumin precursor	0	33.09	10	6	58	2	609	69.3	6.28	97.83	6	1
High	A0A0J9YX35	Immunoglobulin heavy variable 3-64D OS=Homo sapiens OX=9606 GN=IGHV3-64D PE=3 SV=1	0	7.612	15	2	50	1	117	12.8	7.85	54.99	2	1
High	P13647	SWISS-PROT:P13647 Tax_Id=9606 Gene_Symbol=KRT5 Keratin, type II cytoskeletal 5	0	67.241	34	24	50	12	590	62.3	7.74	58.3	24	1
High	P04259	Keratin, type II cytoskeletal 6B OS=Homo sapiens OX=9606 GN=KRT6B PE=1 SV=5	0	58.017	29	20	45	2	564	60	8	63.42	20	1
High	P02538	SWISS-PROT:P02538 Tax_Id=9606 Gene_Symbol=KRT6A Keratin, type II cytoskeletal 6A	0	60.184	31	21	43	3	564	60	8	60.87	21	1
High	P00761 SWISS-PROT:P00761	Trypsin - Sus scrofa (Pig).	0	19.706	25	4	28	4	231	24.4	7.18	34.36	4	1
High	P13646	Keratin, type I cytoskeletal 13 OS=Homo sapiens OX=9606 GN=KRT13 PE=1 SV=4	0	23.503	14	8	27	3	458	49.6	4.96	23.04	8	1
High	Q04695	SWISS-PROT:Q04695 Tax_Id=9606 Gene_Symbol=KRT17 Keratin, type I cytoskeletal 17	0	25.003	25	10	26	3	432	48.1	5.02	16.89	10	1
High	P60712	Actin, cytoplasmic 1 OS=Bos taurus OX=9913 GN=ACTB PE=1 SV=1	0	27.069	38	11	25	9	375	41.7	5.48	21.56	11	1
High	Q7Z794	Keratin, type II cytoskeletal 1b OS=Homo sapiens OX=9606 GN=KRT77 PE=1 SV=3	0	25.06	14	8	18	6	578	61.9	5.99	32.13	8	1
High	P14618	Pyruvate kinase PKM OS=Homo sapiens OX=9606 GN=PKM PE=1 SV=4	0	22.717	23	9	17	9	531	57.9	7.84	14.91	9	1
High	P19120	Heat shock cognate 71 kDa protein OS=Bos taurus OX=9913 GN=HSPA8 PE=1 SV=2	0	23.783	20	11	17	9	650	71.2	5.52	5.46	11	1
High	ENSEMBL:ENSBTAP00000024462	(Bos taurus) 47 kDa protein	0	12.025	7	2	16	2	419	46.5	6.33	23.37	2	1
High	P19013	SWISS-PROT:P19013 Tax_Id=9606 Gene_Symbol=KRT4 keratin 4	0	16.782	13	7	16	3	594	63.9	8.25	21.71	7	1
High	Q8IWU5	Extracellular sulfatase Sulf-2 OS=Homo sapiens OX=9606 GN=SULF2 PE=1 SV=1	0	23.83	10	9	15	9	870	100.4	9.17	13.87	9	1
High	P68103	Elongation factor 1-alpha 1 OS=Bos taurus OX=9913 GN=EEF1A1 PE=1 SV=1	0	16.946	21	8	13	8	462	50.1	9.01	13.48	8	1
High	Q08380	Galectin-3-binding protein OS=Homo sapiens OX=9606 GN=LGALS3BP PE=1 SV=1	0	17.005	16	7	13	7	585	65.3	5.27	10.48	7	1
High	P08238	Heat shock protein HSP 90-beta OS=Homo sapiens OX=9606 GN=HSP90AB1 PE=1 SV=4	0	14.498	12	7	12	4	724	83.2	5.03	1.87	7	1
High	P0DMV9	Heat shock 70 kDa protein 1B OS=Homo sapiens OX=9606 GN=HSPA1B PE=1 SV=1	0	14.676	17	7	12	5	641	70	5.66	3.8	7	1
High	P15924	Desmoplakin OS=Homo sapiens OX=9606 GN=DSP PE=1 SV=3	0	12.773	3	8	12	8	2871	331.6	6.81	1.85	8	1
High	P49327	Fatty acid synthase OS=Homo sapiens OX=9606 GN=FASN PE=1 SV=3	0	15.323	5	10	12	10	2511	273.3	6.44	1.85	10	1
High	P55072	Transitional endoplasmic reticulum ATPase OS=Homo sapiens OX=9606 GN=VCP PE=1 SV=4	0	14.897	14	9	12	9	806	89.3	5.26	4.54	9	1
High	P62803	Histone H4 OS=Bos taurus OX=9913 PE=1 SV=2	0	12.402	50	5	11	5	103	11.4	11.36	9.65	5	1
High	Q7RTS7	SWISS-PROT:Q7RTS7 Tax_Id=9606 Gene_Symbol=KRT74 Keratin, type II cytoskeletal 74	0	10.689	7	4	11	1	529	57.8	7.71	12.52	4	1
High	P81947	Tubulin alpha-1B chain OS=Bos taurus OX=9913 PE=1 SV=2	0	13.966	22	7	10	5	451	50.1	5.06	5.68	7	1
High	Q2KJD0	Tubulin beta-5 chain OS=Bos taurus OX=9913 GN=TUBB5 PE=1 SV=1	0	11.241	14	5	10	2	444	49.6	4.89	5.2	5	1
High	Q3KNV1	TREMBL:Q3KNV1;Q96GE1 Tax_Id=9606 Gene_Symbol=KRT7 keratin 7	0	9.466	10	5	10	2	469	51.4	5.48	14.99	5	1
High	Q8N1N4	Keratin, type II cytoskeletal 78 OS=Homo sapiens OX=9606 GN=KRT78 PE=1 SV=2	0	13.46	11	6	10	4	520	56.8	6.02	4.95	6	1
High	Q02413	Desmoglein-1 OS=Homo sapiens OX=9606 GN=DSG1 PE=1 SV=2	0	10.551	9	6	9	6	1049	113.7	5.03	2.41	6	1
High	P04406	Glyceraldehyde-3-phosphate dehydrogenase OS=Homo sapiens OX=9606 GN=GAPDH PE=1 SV=3	0	14.057	16	4	8	4	335	36	8.46	5.32	4	1
High	Q3MHM5	Tubulin beta-4B chain OS=Bos taurus OX=9913 GN=TUBB4B PE=1 SV=1	0	8.656	14	5	8	2	445	49.8	4.89	1.67	5	1
High	P07814	Bifunctional glutamate/proline--tRNA ligase OS=Homo sapiens OX=9606 GN=EPRS1 PE=1 SV=5	0	7.374	3	4	7	4	1512	170.5	7.33	1.79	4	1
High	P35625	Metalloproteinase inhibitor 3 OS=Homo sapiens OX=9606 GN=TIMP3 PE=1 SV=2	0	8.445	19	4	7	4	211	24.1	8.72	4.15	4	1
High	Q3T0K2	T-complex protein 1 subunit gamma OS=Bos taurus OX=9913 GN=CCT3 PE=1 SV=1	0	7.735	8	4	7	4	545	60.5	6.8	4.12	4	1
High	Q6KB66-1	SWISS-PROT:Q6KB66-1 Tax_Id=9606 Gene_Symbol=KRT80 Isoform 1 of Keratin, type II cytoskeletal 80	0	7.541	7	3	7	2	452	50.5	5.67	9.37	3	1
High	Q92804	TATA-binding protein-associated factor 2N OS=Homo sapiens OX=9606 GN=TAF15 PE=1 SV=1	0	11.136	16	4	7	4	592	61.8	8.02	12.52	4	1
High	O43175	D-3-phosphoglycerate dehydrogenase OS=Homo sapiens OX=9606 GN=PHGDH PE=1 SV=4	0	7.73	9	4	6	4	533	56.6	6.71	1.74	4	1
High	P07900	Heat shock protein HSP 90-alpha OS=Homo sapiens OX=9606 GN=HSP90AA1 PE=1 SV=5	0	7.895	6	4	6	1	732	84.6	5.02	1.87	4	1
High	P48643	T-complex protein 1 subunit epsilon OS=Homo sapiens OX=9606 GN=CCT5 PE=1 SV=1	0	5.524	7	4	6	4	541	59.6	5.66	0	4	1
High	P50990	T-complex protein 1 subunit theta OS=Homo sapiens OX=9606 GN=CCT8 PE=1 SV=4	0	8.38	9	4	6	4	548	59.6	5.6	2.47	4	1
High	P79103	Small ribosomal subunit protein eS4 OS=Bos taurus OX=9913 GN=RPS4 PE=2 SV=3	0	7.924	19	4	6	4	263	29.6	10.15	0	4	1
High	Q2UVX4	SWISS-PROT:Q2UVX4 (Bos taurus) Complement C3 precursor	0	8.156	3	4	6	4	1662	187.2	6.84	4.17	4	1
High	Q32L40	T-complex protein 1 subunit alpha OS=Bos taurus OX=9913 GN=TCP1 PE=1 SV=1	0	7.176	8	4	6	4	556	60.2	6.11	0	4	1
High	Q58DT1	Large ribosomal subunit protein uL30 OS=Bos taurus OX=9913 GN=RPL7 PE=2 SV=1	0	7.989	22	4	6	4	248	29.2	10.68	5.66	4	1
High	Q5E958	Small ribosomal subunit protein eS8 OS=Bos taurus OX=9913 GN=RPS8 PE=1 SV=3	0	7.145	22	4	6	4	208	24.2	10.32	0	4	1
High	P02662	Alpha-S1-casein OS=Bos taurus OX=9913 GN=CSN1S1 PE=1 SV=2	0	8.26	17	3	5	3	214	24.5	5.02	8.88	3	1
High	P11586	C-1-tetrahydrofolate synthase, cytoplasmic OS=Homo sapiens OX=9606 GN=MTHFD1 PE=1 SV=4	0	6.019	4	3	5	3	935	101.5	7.3	1.71	3	1
High	P38159	RNA-binding motif protein, X chromosome OS=Homo sapiens OX=9606 GN=RBMX PE=1 SV=3	0	6.96	10	4	5	4	391	42.3	10.05	1.96	4	1
High	P81605	Dermcidin OS=Homo sapiens OX=9606 GN=DCD PE=1 SV=2	0	5.467	31	3	5	3	110	11.3	6.54	2.41	3	1
High	Q08188	Protein-glutamine gamma-glutamyltransferase E OS=Homo sapiens OX=9606 GN=TGM3 PE=1 SV=4	0	7.599	10	4	5	4	693	76.6	5.86	3.17	4	1
High	Q08554	Desmocollin-1 OS=Homo sapiens OX=9606 GN=DSC1 PE=1 SV=2	0	5.325	6	4	5	4	894	99.9	5.43	0	4	1
High	Q3SZR3	SWISS-PROT:Q3SZR3 (Bos taurus) Alpha-1-acid glycoprotein precursor	0	6.144	17	3	5	3	202	23.2	5.87	3.53	3	1
High	Q562R1	Beta-actin-like protein 2 OS=Homo sapiens OX=9606 GN=ACTBL2 PE=1 SV=2	0	4.406	11	3	5	1	376	42	5.59	0	3	1
High	Q7L7L0	Histone H2A type 3 OS=Homo sapiens OX=9606 GN=H2AC25 PE=1 SV=3	0	10.015	48	4	5	4	130	14.1	11.05	11.21	4	1
High	Q86YZ3	SWISS-PROT:Q86YZ3 Tax_Id=9606 Gene_Symbol=HRNR Hornerin	0	5.159	4	3	5	3	2850	282.2	10.04	0	3	1
High	Q92626	Peroxidasin homolog OS=Homo sapiens OX=9606 GN=PXDN PE=1 SV=2	0	7.278	4	4	5	4	1479	165.2	7.17	1.9	4	1
High	O75643	U5 small nuclear ribonucleoprotein 200 kDa helicase OS=Homo sapiens OX=9606 GN=SNRNP200 PE=1 SV=2	0	6.074	2	3	4	3	2136	244.4	6.06	1.67	3	1
High	P10909	Clusterin OS=Homo sapiens OX=9606 GN=CLU PE=1 SV=1	0	6.194	9	2	4	2	449	52.5	6.27	5.85	2	1
High	P13639	Elongation factor 2 OS=Homo sapiens OX=9606 GN=EEF2 PE=1 SV=4	0	4.786	3	3	4	3	858	95.3	6.83	0	3	1
High	P26373	Large ribosomal subunit protein eL13 OS=Homo sapiens OX=9606 GN=RPL13 PE=1 SV=4	0	5.016	9	2	4	2	211	24.2	11.65	0	2	1
High	P36578	Large ribosomal subunit protein uL4 OS=Homo sapiens OX=9606 GN=RPL4 PE=1 SV=5	0	5.674	10	3	4	3	427	47.7	11.06	1.99	3	1
High	P50914	Large ribosomal subunit protein eL14 OS=Homo sapiens OX=9606 GN=RPL14 PE=1 SV=4	0	7.566	16	3	4	3	215	23.4	10.93	2.34	3	1
High	P50991	T-complex protein 1 subunit delta OS=Homo sapiens OX=9606 GN=CCT4 PE=1 SV=4	0	5.638	8	4	4	4	539	57.9	7.83	0	4	1
High	P53396	ATP-citrate synthase OS=Homo sapiens OX=9606 GN=ACLY PE=1 SV=3	0	5.548	3	3	4	3	1101	120.8	7.33	0	3	1
High	P63243	Small ribosomal subunit protein RACK1 OS=Bos taurus OX=9913 GN=RACK1 PE=2 SV=3	0	6.775	10	3	4	3	317	35.1	7.69	1.93	3	1
High	P78371	T-complex protein 1 subunit beta OS=Homo sapiens OX=9606 GN=CCT2 PE=1 SV=4	0	7.057	10	4	4	4	535	57.5	6.46	2.13	4	1
High	Q06830	Peroxiredoxin-1 OS=Homo sapiens OX=9606 GN=PRDX1 PE=1 SV=1	0	4.288	14	3	4	3	199	22.1	8.13	0	3	1
High	Q07020	Large ribosomal subunit protein eL18 OS=Homo sapiens OX=9606 GN=RPL18 PE=1 SV=2	0	6.898	13	2	4	2	188	21.6	11.72	5.27	2	1
High	Q3SZ54	Eukaryotic initiation factor 4A-I OS=Bos taurus OX=9913 GN=EIF4A1 PE=2 SV=1	0	4.036	6	2	4	2	406	46.1	5.48	2.65	2	1
High	Q5D862	SWISS-PROT:Q5D862 Tax_Id=9606 Gene_Symbol=FLG2 Filaggrin-2	0	6.504	2	3	4	3	2391	247.9	8.31	5.47	3	1
High	Q8SPJ1	Junction plakoglobin OS=Bos taurus OX=9913 GN=JUP PE=2 SV=1	0	3.927	5	3	4	3	745	81.8	6.14	0	3	1
High	Q99832	T-complex protein 1 subunit eta OS=Homo sapiens OX=9606 GN=CCT7 PE=1 SV=2	0	5.166	5	2	4	2	543	59.3	7.65	4.15	2	1
High	O00299	Chloride intracellular channel protein 1 OS=Homo sapiens OX=9606 GN=CLIC1 PE=1 SV=4	0	6.023	19	2	3	2	241	26.9	5.17	4.71	2	1
High	P00558	Phosphoglycerate kinase 1 OS=Homo sapiens OX=9606 GN=PGK1 PE=1 SV=3	0	3.231	7	2	3	2	417	44.6	8.1	1.65	2	1
High	P04792	Heat shock protein beta-1 OS=Homo sapiens OX=9606 GN=HSPB1 PE=1 SV=2	0	5.463	16	2	3	2	205	22.8	6.4	2.31	2	1
High	P13929	Beta-enolase OS=Homo sapiens OX=9606 GN=ENO3 PE=1 SV=5	0	3.787	7	2	3	2	434	47	7.71	1.78	2	1
High	P17844	Probable ATP-dependent RNA helicase DDX5 OS=Homo sapiens OX=9606 GN=DDX5 PE=1 SV=1	0	5.408	6	3	3	3	614	69.1	8.92	0	3	1
High	P25311	Zinc-alpha-2-glycoprotein OS=Homo sapiens OX=9606 GN=AZGP1 PE=1 SV=2	0	2.957	7	2	3	2	298	34.2	6.05	0	2	1
High	P27708	Multifunctional protein CAD OS=Homo sapiens OX=9606 GN=CAD PE=1 SV=3	0	3.706	1	2	3	2	2225	242.8	6.46	1.69	2	1
High	P49951	Clathrin heavy chain 1 OS=Bos taurus OX=9913 GN=CLTC PE=1 SV=1	0	3.573	1	2	3	2	1675	191.5	5.69	2.36	2	1
High	P61978	Heterogeneous nuclear ribonucleoprotein K OS=Homo sapiens OX=9606 GN=HNRNPK PE=1 SV=1	0	3.161	6	2	3	2	463	50.9	5.54	1.75	2	1
High	P62424	Large ribosomal subunit protein eL8 OS=Homo sapiens OX=9606 GN=RPL7A PE=1 SV=2	0	4.551	11	3	3	3	266	30	10.61	1.73	3	1
High	Q2HJB8	Tubulin alpha-8 chain OS=Bos taurus OX=9913 GN=TUBA8 PE=1 SV=1	0	5.439	10	3	3	1	449	50	5.2	0	3	1
High	Q3SZQ6	Large ribosomal subunit protein eL32 OS=Bos taurus OX=9913 GN=RPL32 PE=2 SV=3	0	3.085	20	2	3	2	135	15.9	11.33	0	2	1
High	Q3T054	GTP-binding nuclear protein Ran OS=Bos taurus OX=9913 GN=RAN PE=2 SV=3	0	2.984	11	2	3	2	216	24.4	7.49	1.64	2	1
High	Q3T0L7	Large ribosomal subunit protein eL28 OS=Bos taurus OX=9913 GN=RPL28 PE=2 SV=3	0	4.597	16	2	3	2	137	15.7	11.97	1.61	2	1
High	Q3T0R1	Small ribosomal subunit protein uS13 OS=Bos taurus OX=9913 GN=RPS18 PE=2 SV=3	0	3.798	19	3	3	3	152	17.7	10.99	0	3	1
High	Q3T0S6	Large ribosomal subunit protein uL2 OS=Bos taurus OX=9913 GN=RPL8 PE=1 SV=3	0	2.404	7	2	3	2	257	28	11.03	0	2	1
High	Q3T0V4	Small ribosomal subunit protein uS17 OS=Bos taurus OX=9913 GN=RPS11 PE=2 SV=3	0	2.631	18	2	3	2	158	18.4	10.3	0	2	1
High	Q3T0X6	Small ribosomal subunit protein uS9 OS=Bos taurus OX=9913 GN=RPS16 PE=1 SV=3	0	2.816	11	2	3	2	146	16.4	10.21	0	2	1
High	Q56JV1	Small ribosomal subunit protein eS26 OS=Bos taurus OX=9913 GN=RPS26 PE=1 SV=3	0	4.323	21	2	3	2	115	13	11	0	2	1
High	Q56JX3	Large ribosomal subunit protein eL31 OS=Bos taurus OX=9913 GN=RPL31 PE=2 SV=1	0	2.727	18	2	3	2	125	14.5	10.54	0	2	1
High	Q5EAD6	Large ribosomal subunit protein eL15 OS=Bos taurus OX=9913 GN=RPL15 PE=2 SV=3	0	4.03	10	2	3	2	204	24.1	11.62	0	2	1
High	O46375	Transthyretin OS=Bos taurus OX=9913 GN=TTR PE=1 SV=1	0	3.033	16	2	2	2	147	15.7	6.3	1.68	2	1
High	P01876	Immunoglobulin heavy constant alpha 1 OS=Homo sapiens OX=9606 GN=IGHA1 PE=1 SV=3	0	2.933	7	2	2	2	398	42.8	5.64	0	2	1
High	P02668	Kappa-casein OS=Bos taurus OX=9913 GN=CSN3 PE=1 SV=1	0	2.356	15	2	2	2	190	21.3	6.77	0	2	1
High	P02676	Fibrinogen beta chain OS=Bos taurus OX=9913 GN=FGB PE=1 SV=2	0	2.423	4	2	2	2	468	53.3	8.19	0	2	1
High	P02679	Fibrinogen gamma chain OS=Homo sapiens OX=9606 GN=FGG PE=1 SV=3	0	3.515	5	2	2	2	453	51.5	5.62	1.72	2	1
High	P04272	Annexin A2 OS=Bos taurus OX=9913 GN=ANXA2 PE=1 SV=2	0	2.801	7	2	2	2	339	38.6	7.31	0	2	1
High	P05089	Arginase-1 OS=Homo sapiens OX=9606 GN=ARG1 PE=1 SV=2	0	2.058	7	2	2	2	322	34.7	7.21	0	2	1
High	P08865	Small ribosomal subunit protein uS2 OS=Homo sapiens OX=9606 GN=RPSA PE=1 SV=4	0	3.972	9	2	2	2	295	32.8	4.87	0	2	1
High	P0DTE1	Probable non-functional immunoglobulin heavy variable 3-38-3 OS=Homo sapiens OX=9606 GN=IGHV3-38-3 PE=1 SV=1	0	2.214	16	2	2	1	115	12.7	9.25	1.77	2	1
High	P40227	T-complex protein 1 subunit zeta OS=Homo sapiens OX=9606 GN=CCT6A PE=1 SV=3	0	4.35	5	2	2	2	531	58	6.68	1.98	2	1
High	P62263	Small ribosomal subunit protein uS11 OS=Homo sapiens OX=9606 GN=RPS14 PE=1 SV=3	0	3.566	16	2	2	2	151	16.3	10.05	0	2	1
High	P62753	Small ribosomal subunit protein eS6 OS=Homo sapiens OX=9606 GN=RPS6 PE=1 SV=1	0	2.59	10	2	2	2	249	28.7	10.84	0	2	1
High	Q13263	Transcription intermediary factor 1-beta OS=Homo sapiens OX=9606 GN=TRIM28 PE=1 SV=5	0	3.297	3	2	2	2	835	88.5	5.77	0	2	1
High	Q15366	Poly(rC)-binding protein 2 OS=Homo sapiens OX=9606 GN=PCBP2 PE=1 SV=1	0	2.798	8	2	2	2	365	38.6	6.79	0	2	1
High	Q3T169	Small ribosomal subunit protein uS3 OS=Bos taurus OX=9913 GN=RPS3 PE=2 SV=1	0	2.833	9	2	2	2	243	26.7	9.66	0	2	1
High	Q99873	Protein arginine N-methyltransferase 1 OS=Homo sapiens OX=9606 GN=PRMT1 PE=1 SV=3	0	3.396	8	2	2	2	371	42.4	5.35	0	2	1
High	Q9UHF1	Epidermal growth factor-like protein 7 OS=Homo sapiens OX=9606 GN=EGFL7 PE=1 SV=3	0	2.583	12	2	2	2	273	29.6	8.16	0	2	1

## Sheet: 3D. LG3BP mAb-S2 media
Suppmentary Table 3D. List of proteins identified with two or more peptide matches in anti-LG3BP monoclonal antibody affinity purified samples from Sulf-2 HEK293F conditioned media.
Protein FDR Confidence: Combined	Accession	Description	Exp. q-value: Combined	Sum PEP Score	Coverage [%]	# Peptides	# PSMs	# Unique Peptides	# AAs	MW [kDa]	calc. pI	Score Sequest HT: Sequest HT	# Peptides (by Search Engine): Sequest HT	# Protein Groups
High	P02769	SWISS-PROT:P02769 (Bos taurus) Bovine serum albumin precursor	0	298.49	73	52	521	48	607	69.2	6.18	891.76	52	1
High	P13645	SWISS-PROT:P13645 Tax_Id=9606 Gene_Symbol=KRT10 Keratin, type I cytoskeletal 10	0	118.465	42	26	104	23	593	59.5	5.21	175.03	26	1
High	P04264	Keratin, type II cytoskeletal 1 OS=Homo sapiens OX=9606 GN=KRT1 PE=1 SV=6	0	119.639	48	34	102	31	644	66	8.12	156.04	34	1
High	P35527	Keratin, type I cytoskeletal 9 OS=Homo sapiens OX=9606 GN=KRT9 PE=1 SV=3	0	124.755	61	29	99	28	623	62	5.24	131.73	29	1
High	P35908	SWISS-PROT:P35908 Tax_Id=9606 Gene_Symbol=KRT2 Keratin, type II cytoskeletal 2 epidermal	0	117.837	53	33	81	1	645	65.8	8	141.85	33	1
High	P35908	Keratin, type II cytoskeletal 2 epidermal OS=Homo sapiens OX=9606 GN=KRT2 PE=1 SV=2	0	116.062	53	33	81	1	639	65.4	8	139.76	33	1
High	P02533	Keratin, type I cytoskeletal 14 OS=Homo sapiens OX=9606 GN=KRT14 PE=1 SV=4	0	61.378	52	21	53	8	472	51.5	5.16	49.23	21	1
High	P02768-1	SWISS-PROT:P02768-1 Tax_Id=9606 Gene_Symbol=ALB Isoform 1 of Serum albumin precursor	0	30.373	10	6	53	2	609	69.3	6.28	78.61	6	1
High	P08779	SWISS-PROT:P08779 Tax_Id=9606 Gene_Symbol=KRT16 Keratin, type I cytoskeletal 16	0	55.982	44	20	52	11	473	51.2	5.05	51.09	20	1
High	P04259	Keratin, type II cytoskeletal 6B OS=Homo sapiens OX=9606 GN=KRT6B PE=1 SV=5	0	48.391	31	20	37	3	564	60	8	57.23	20	1
High	P13647	SWISS-PROT:P13647 Tax_Id=9606 Gene_Symbol=KRT5 Keratin, type II cytoskeletal 5	0	50.075	28	21	36	11	590	62.3	7.74	40.28	21	1
High	P02538	SWISS-PROT:P02538 Tax_Id=9606 Gene_Symbol=KRT6A Keratin, type II cytoskeletal 6A	0	48.117	31	20	35	3	564	60	8	49.45	20	1
High	Q04695	SWISS-PROT:Q04695 Tax_Id=9606 Gene_Symbol=KRT17 Keratin, type I cytoskeletal 17	0	29.756	30	13	25	5	432	48.1	5.02	24.59	13	1
High	P00761 SWISS-PROT:P00761	Trypsin - Sus scrofa (Pig).	0	17.014	25	4	21	4	231	24.4	7.18	42.51	4	1
High	P60712	Actin, cytoplasmic 1 OS=Bos taurus OX=9913 GN=ACTB PE=1 SV=1	0	28.179	24	8	19	6	375	41.7	5.48	18.01	8	1
High	ENSEMBL:ENSBTAP00000024462	(Bos taurus) 47 kDa protein	0	11.139	7	2	15	2	419	46.5	6.33	21.25	2	1
High	P62803	Histone H4 OS=Bos taurus OX=9913 PE=1 SV=2	0	17.807	51	6	15	6	103	11.4	11.36	15.13	6	1
High	P68103	Elongation factor 1-alpha 1 OS=Bos taurus OX=9913 GN=EEF1A1 PE=1 SV=1	0	19.21	23	9	14	9	462	50.1	9.01	16.59	9	1
High	P14618	Pyruvate kinase PKM OS=Homo sapiens OX=9606 GN=PKM PE=1 SV=4	0	19.098	17	7	13	7	531	57.9	7.84	14.41	7	1
High	P12035	SWISS-PROT:P12035 Tax_Id=9606 Gene_Symbol=KRT3 Keratin, type II cytoskeletal 3	0	15.289	11	8	12	1	629	64.5	6.48	14.25	8	1
High	Q08380	Galectin-3-binding protein OS=Homo sapiens OX=9606 GN=LGALS3BP PE=1 SV=1	0	17.576	14	7	12	7	585	65.3	5.27	11.5	7	1
High	Q71U36	Tubulin alpha-1A chain OS=Homo sapiens OX=9606 GN=TUBA1A PE=1 SV=1	0	21.166	25	8	12	8	451	50.1	5.06	5.35	8	1
High	P15924	Desmoplakin OS=Homo sapiens OX=9606 GN=DSP PE=1 SV=3	0	12.968	3	7	11	7	2871	331.6	6.81	9.91	7	1
High	Q2KJD0	Tubulin beta-5 chain OS=Bos taurus OX=9913 GN=TUBB5 PE=1 SV=1	0	14.882	14	5	11	2	444	49.6	4.89	9.99	5	1
High	P49327	Fatty acid synthase OS=Homo sapiens OX=9606 GN=FASN PE=1 SV=3	0	13.091	4	6	9	6	2511	273.3	6.44	1.71	6	1
High	Q27975	Heat shock 70 kDa protein 1A OS=Bos taurus OX=9913 GN=HSPA1A PE=1 SV=2	0	13.884	14	7	9	5	641	70.2	5.92	7.68	7	1
High	Q32L40	T-complex protein 1 subunit alpha OS=Bos taurus OX=9913 GN=TCP1 PE=1 SV=1	0	10.227	13	7	9	7	556	60.2	6.11	0	7	1
High	Q7RTS7	SWISS-PROT:Q7RTS7 Tax_Id=9606 Gene_Symbol=KRT74 Keratin, type II cytoskeletal 74	0	11.833	7	5	9	1	529	57.8	7.71	10.09	5	1
High	Q02413	Desmoglein-1 OS=Homo sapiens OX=9606 GN=DSG1 PE=1 SV=2	0	10.995	7	5	8	5	1049	113.7	5.03	4.53	5	1
High	Q7Z794	Keratin, type II cytoskeletal 1b OS=Homo sapiens OX=9606 GN=KRT77 PE=1 SV=3	0	10.774	6	4	8	1	578	61.9	5.99	16.58	4	1
High	O43175	D-3-phosphoglycerate dehydrogenase OS=Homo sapiens OX=9606 GN=PHGDH PE=1 SV=4	0	8.567	12	5	7	5	533	56.6	6.71	3.62	5	1
High	P04406	Glyceraldehyde-3-phosphate dehydrogenase OS=Homo sapiens OX=9606 GN=GAPDH PE=1 SV=3	0	12.56	18	5	7	5	335	36	8.46	7.69	5	1
High	P08238	Heat shock protein HSP 90-beta OS=Homo sapiens OX=9606 GN=HSP90AB1 PE=1 SV=4	0	9.513	5	4	7	2	724	83.2	5.03	4.59	4	1
High	Q92804	TATA-binding protein-associated factor 2N OS=Homo sapiens OX=9606 GN=TAF15 PE=1 SV=1	0	10.956	16	4	7	4	592	61.8	8.02	6.04	4	1
High	P35625	Metalloproteinase inhibitor 3 OS=Homo sapiens OX=9606 GN=TIMP3 PE=1 SV=2	0	6.398	16	3	6	3	211	24.1	8.72	4.69	3	1
High	Q3MHM5	Tubulin beta-4B chain OS=Bos taurus OX=9913 GN=TUBB4B PE=1 SV=1	0	9.809	11	4	6	1	445	49.8	4.89	6.03	4	1
High	Q6KB66-1	SWISS-PROT:Q6KB66-1 Tax_Id=9606 Gene_Symbol=KRT80 Isoform 1 of Keratin, type II cytoskeletal 80	0	7.222	5	2	6	2	452	50.5	5.67	11.34	2	1
High	Q86YZ3	SWISS-PROT:Q86YZ3 Tax_Id=9606 Gene_Symbol=HRNR Hornerin	0	10.157	5	4	6	4	2850	282.2	10.04	4.32	4	1
High	Q3T0K2	T-complex protein 1 subunit gamma OS=Bos taurus OX=9913 GN=CCT3 PE=1 SV=1	0	6.491	11	4	5	4	545	60.5	6.8	0	4	1
High	Q562R1	Beta-actin-like protein 2 OS=Homo sapiens OX=9606 GN=ACTBL2 PE=1 SV=2	0	7.273	11	3	5	1	376	42	5.59	2.33	3	1
High	Q58DT1	Large ribosomal subunit protein uL30 OS=Bos taurus OX=9913 GN=RPL7 PE=2 SV=1	0	7.974	17	3	5	3	248	29.2	10.68	7.32	3	1
High	P07900	Heat shock protein HSP 90-alpha OS=Homo sapiens OX=9606 GN=HSP90AA1 PE=1 SV=5	0	4.907	4	3	4	1	732	84.6	5.02	0	3	1
High	P19120	Heat shock cognate 71 kDa protein OS=Bos taurus OX=9913 GN=HSPA8 PE=1 SV=2	0	4.686	6	3	4	1	650	71.2	5.52	0	3	1
High	P23528	Cofilin-1 OS=Homo sapiens OX=9606 GN=CFL1 PE=1 SV=3	0	5.701	25	3	4	3	166	18.5	8.09	0	3	1
High	P38159	RNA-binding motif protein, X chromosome OS=Homo sapiens OX=9606 GN=RBMX PE=1 SV=3	0	5.152	9	3	4	3	391	42.3	10.05	1.87	3	1
High	P49951	Clathrin heavy chain 1 OS=Bos taurus OX=9913 GN=CLTC PE=1 SV=1	0	6.512	3	3	4	3	1675	191.5	5.69	1.89	3	1
High	P50991	T-complex protein 1 subunit delta OS=Homo sapiens OX=9606 GN=CCT4 PE=1 SV=4	0	6.022	10	4	4	4	539	57.9	7.83	1.96	4	1
High	P55072	Transitional endoplasmic reticulum ATPase OS=Homo sapiens OX=9606 GN=VCP PE=1 SV=4	0	7.709	6	3	4	3	806	89.3	5.26	4.51	3	1
High	P81605	Dermcidin OS=Homo sapiens OX=9606 GN=DCD PE=1 SV=2	0	3.426	20	2	4	2	110	11.3	6.54	1.66	2	1
High	Q3SZR3	SWISS-PROT:Q3SZR3 (Bos taurus) Alpha-1-acid glycoprotein precursor	0	4.885	10	2	4	2	202	23.2	5.87	2.15	2	1
High	Q5D862	SWISS-PROT:Q5D862 Tax_Id=9606 Gene_Symbol=FLG2 Filaggrin-2	0	2.849	1	2	4	2	2391	247.9	8.31	0	2	1
High	A6QQQ9	Keratin, type I cytoskeletal 20 OS=Bos taurus OX=9913 GN=KRT20 PE=2 SV=2	0	3.894	4	2	3	1	422	48.1	6.02	3.6	2	1
High	A7E3Q8	Plastin-3 OS=Bos taurus OX=9913 GN=PLS3 PE=2 SV=1	0	2.853	4	2	3	2	630	70.8	5.6	0	2	1
High	P01040	Cystatin-A OS=Homo sapiens OX=9606 GN=CSTA PE=1 SV=1	0	3.719	19	2	3	2	98	11	5.5	0	2	1
High	P04792	Heat shock protein beta-1 OS=Homo sapiens OX=9606 GN=HSPB1 PE=1 SV=2	0	3.771	16	2	3	2	205	22.8	6.4	0	2	1
High	P10909	Clusterin OS=Homo sapiens OX=9606 GN=CLU PE=1 SV=1	0	3.841	9	2	3	2	449	52.5	6.27	0	2	1
High	P12277	Creatine kinase B-type OS=Homo sapiens OX=9606 GN=CKB PE=1 SV=1	0	3.181	10	2	3	2	381	42.6	5.59	0	2	1
High	P13639	Elongation factor 2 OS=Homo sapiens OX=9606 GN=EEF2 PE=1 SV=4	0	5.06	3	2	3	2	858	95.3	6.83	2.18	2	1
High	P31944	Caspase-14 OS=Homo sapiens OX=9606 GN=CASP14 PE=1 SV=2	0	5.773	8	2	3	2	242	27.7	5.58	4	2	1
High	P36578	Large ribosomal subunit protein uL4 OS=Homo sapiens OX=9606 GN=RPL4 PE=1 SV=5	0	5.827	6	2	3	2	427	47.7	11.06	4.71	2	1
High	P50914	Large ribosomal subunit protein eL14 OS=Homo sapiens OX=9606 GN=RPL14 PE=1 SV=4	0	5.102	11	2	3	2	215	23.4	10.93	2.32	2	1
High	Q08554	Desmocollin-1 OS=Homo sapiens OX=9606 GN=DSC1 PE=1 SV=2	0	4.675	3	2	3	2	894	99.9	5.43	0	2	1
High	Q3ZCI9	T-complex protein 1 subunit theta OS=Bos taurus OX=9913 GN=CCT8 PE=1 SV=3	0	2.232	4	2	3	2	548	59.6	5.59	0	2	1
High	Q8IWU5	Extracellular sulfatase Sulf-2 OS=Homo sapiens OX=9606 GN=SULF2 PE=1 SV=1	0	6.337	2	2	3	2	870	100.4	9.17	4.26	2	1
High	Q8SPJ1	Junction plakoglobin OS=Bos taurus OX=9913 GN=JUP PE=2 SV=1	0	6.016	3	2	3	2	745	81.8	6.14	5.53	2	1
High	Q99832	T-complex protein 1 subunit eta OS=Homo sapiens OX=9606 GN=CCT7 PE=1 SV=2	0	5.188	3	2	3	2	543	59.3	7.65	5.68	2	1
High	P32119	Peroxiredoxin-2 OS=Homo sapiens OX=9606 GN=PRDX2 PE=1 SV=5	0	3.027	10	2	2	2	198	21.9	5.97	0	2	1
High	Q02878	Large ribosomal subunit protein eL6 OS=Homo sapiens OX=9606 GN=RPL6 PE=1 SV=3	0	2.762	7	2	2	2	288	32.7	10.58	0	2	1
High	Q3ZBH0	T-complex protein 1 subunit beta OS=Bos taurus OX=9913 GN=CCT2 PE=1 SV=3	0	3.682	6	2	2	2	535	57.4	6.64	1.83	2	1
High	Q5E958	Small ribosomal subunit protein eS8 OS=Bos taurus OX=9913 GN=RPS8 PE=1 SV=3	0	4.201	13	2	2	2	208	24.2	10.32	2.09	2	1
High	Q96P63	Serpin B12 OS=Homo sapiens OX=9606 GN=SERPINB12 PE=1 SV=1	0	3.626	6	2	2	2	405	46.2	5.53	1.79	2	1

## Sheet: 3E. Negative control
Suppmentary Table 3E. List of proteins identified with two or more peptide matches in negative controls.
Protein FDR Confidence: Combined	Accession	Description	Exp. q-value: Combined	Sum PEP Score	Coverage [%]	# Peptides	# PSMs	# Unique Peptides	# AAs	MW [kDa]	calc. pI	Score Sequest HT: Sequest HT	# Peptides (by Search Engine): Sequest HT	# Protein Groups
High	P04264	Keratin, type II cytoskeletal 1 OS=Homo sapiens OX=9606 GN=KRT1 PE=1 SV=6	0	145.297	58	41	233	36	644	66	8.12	337.01	41	1
High	P13645	SWISS-PROT:P13645 Tax_Id=9606 Gene_Symbol=KRT10 Keratin, type I cytoskeletal 10	0	126.325	53	30	214	27	593	59.5	5.21	334.16	30	1
High	P35527	Keratin, type I cytoskeletal 9 OS=Homo sapiens OX=9606 GN=KRT9 PE=1 SV=3	0	120.497	62	29	206	28	623	62	5.24	276.35	29	1
High	P35908	Keratin, type II cytoskeletal 2 epidermal OS=Homo sapiens OX=9606 GN=KRT2 PE=1 SV=2	0	156.819	68	41	169	1	639	65.4	8	242.96	41	1
High	P35908	SWISS-PROT:P35908 Tax_Id=9606 Gene_Symbol=KRT2 Keratin, type II cytoskeletal 2 epidermal	0	149.504	68	41	168	1	645	65.8	8	243.37	41	1
High	P02769	SWISS-PROT:P02769 (Bos taurus) Bovine serum albumin precursor	0	114.76	60	35	126	32	607	69.2	6.18	155.05	35	1
High	P02533	Keratin, type I cytoskeletal 14 OS=Homo sapiens OX=9606 GN=KRT14 PE=1 SV=4	0	81.247	54	26	115	11	472	51.5	5.16	139.53	26	1
High	P08779	SWISS-PROT:P08779 Tax_Id=9606 Gene_Symbol=KRT16 Keratin, type I cytoskeletal 16	0	71.215	52	24	111	13	473	51.2	5.05	110.95	24	1
High	P00761 SWISS-PROT:P00761	Trypsin - Sus scrofa (Pig).	0	26.977	25	4	92	4	231	24.4	7.18	170.83	4	1
High	P04259	Keratin, type II cytoskeletal 6B OS=Homo sapiens OX=9606 GN=KRT6B PE=1 SV=5	0	65.333	40	26	78	2	564	60	8	98.89	26	1
High	P13647	SWISS-PROT:P13647 Tax_Id=9606 Gene_Symbol=KRT5 Keratin, type II cytoskeletal 5	0	71.435	38	27	73	14	590	62.3	7.74	100	27	1
High	P48668	SWISS-PROT:P48668 Tax_Id=9606 Gene_Symbol=KRT6C Keratin, type II cytoskeletal 6C	0	63.877	40	26	67	2	564	60	8	89.11	26	1
High	Q04695	SWISS-PROT:Q04695 Tax_Id=9606 Gene_Symbol=KRT17 Keratin, type I cytoskeletal 17	0	38.945	38	17	52	8	432	48.1	5.02	42.18	17	1
High	P15924	Desmoplakin OS=Homo sapiens OX=9606 GN=DSP PE=1 SV=3	0	45.221	8	21	41	21	2871	331.6	6.81	28.62	21	1
High	ENSEMBL:ENSBTAP00000024462	(Bos taurus) 47 kDa protein	0	15.623	7	2	35	2	419	46.5	6.33	56.99	2	1
High	Q7Z794	Keratin, type II cytoskeletal 1b OS=Homo sapiens OX=9606 GN=KRT77 PE=1 SV=3	0	17.379	12	8	28	4	578	61.9	5.99	35.27	8	1
High	P02768-1	SWISS-PROT:P02768-1 Tax_Id=9606 Gene_Symbol=ALB Isoform 1 of Serum albumin precursor	0	26.173	11	6	23	3	609	69.3	6.28	53.86	6	1
High	Q02413	Desmoglein-1 OS=Homo sapiens OX=9606 GN=DSG1 PE=1 SV=2	0	21.456	12	9	19	9	1049	113.7	5.03	16.69	9	1
High	Q7RTS7	SWISS-PROT:Q7RTS7 Tax_Id=9606 Gene_Symbol=KRT74 Keratin, type II cytoskeletal 74	0	14.637	7	5	19	1	529	57.8	7.71	25.28	5	1
High	Q3KNV1	TREMBL:Q3KNV1;Q96GE1 Tax_Id=9606 Gene_Symbol=KRT7 keratin 7	0	13.205	8	5	17	1	469	51.4	5.48	27.09	5	1
High	Q8N1N4	Keratin, type II cytoskeletal 78 OS=Homo sapiens OX=9606 GN=KRT78 PE=1 SV=2	0	15.611	14	7	13	5	520	56.8	6.02	7.62	7	1
High	Q6KB66-1	SWISS-PROT:Q6KB66-1 Tax_Id=9606 Gene_Symbol=KRT80 Isoform 1 of Keratin, type II cytoskeletal 80	0	7.896	5	2	12	1	452	50.5	5.67	21.64	2	1
High	P81605	Dermcidin OS=Homo sapiens OX=9606 GN=DCD PE=1 SV=2	0	6.846	31	3	11	3	110	11.3	6.54	7.87	3	1
High	Q8SPJ1	Junction plakoglobin OS=Bos taurus OX=9913 GN=JUP PE=2 SV=1	0	8.955	8	5	11	5	745	81.8	6.14	4.01	5	1
High	Q92804	TATA-binding protein-associated factor 2N OS=Homo sapiens OX=9606 GN=TAF15 PE=1 SV=1	0	14.828	11	4	10	4	592	61.8	8.02	12.74	4	1
High	Q86YZ3	SWISS-PROT:Q86YZ3 Tax_Id=9606 Gene_Symbol=HRNR Hornerin	0	10.614	5	4	9	4	2850	282.2	10.04	9.61	4	1
High	O46375	Transthyretin OS=Bos taurus OX=9913 GN=TTR PE=1 SV=1	0	6.36	26	3	7	3	147	15.7	6.3	7.92	3	1
High	P04272	Annexin A2 OS=Bos taurus OX=9913 GN=ANXA2 PE=1 SV=2	0	6.137	13	4	7	4	339	38.6	7.31	0	4	1
High	P60712	Actin, cytoplasmic 1 OS=Bos taurus OX=9913 GN=ACTB PE=1 SV=1	0	8.724	19	5	7	5	375	41.7	5.48	0	5	1
High	Q08554	Desmocollin-1 OS=Homo sapiens OX=9606 GN=DSC1 PE=1 SV=2	0	7.923	5	3	7	3	894	99.9	5.43	6.47	3	1
High	P01859	Immunoglobulin heavy constant gamma 2 OS=Homo sapiens OX=9606 GN=IGHG2 PE=1 SV=3	0	3.959	4	2	6	2	395	43.8	6.52	0	2	1
High	Q08188	Protein-glutamine gamma-glutamyltransferase E OS=Homo sapiens OX=9606 GN=TGM3 PE=1 SV=4	0	9.88	9	4	6	4	693	76.6	5.86	4.03	4	1
High	P01876	Immunoglobulin heavy constant alpha 1 OS=Homo sapiens OX=9606 GN=IGHA1 PE=1 SV=3	0	5.299	7	2	5	2	398	42.8	5.64	5.74	2	1
High	Q01469	Fatty acid-binding protein 5 OS=Homo sapiens OX=9606 GN=FABP5 PE=1 SV=3	0	5.142	13	2	5	2	135	15.2	7.01	1.86	2	1
High	Q5D862	SWISS-PROT:Q5D862 Tax_Id=9606 Gene_Symbol=FLG2 Filaggrin-2	0	5.933	2	3	5	3	2391	247.9	8.31	2.88	3	1
High	P05089	Arginase-1 OS=Homo sapiens OX=9606 GN=ARG1 PE=1 SV=2	0	2.99	7	2	4	2	322	34.7	7.21	1.62	2	1
High	Q9BE39	Myosin-7 OS=Bos taurus OX=9913 GN=MYH7 PE=1 SV=1	0	3.088	2	2	3	2	1935	223.1	5.73	0	2	1
High	P04406	Glyceraldehyde-3-phosphate dehydrogenase OS=Homo sapiens OX=9606 GN=GAPDH PE=1 SV=3	0	3.905	5	2	2	2	335	36	8.46	2.07	2	1
High	P05109	Protein S100-A8 OS=Homo sapiens OX=9606 GN=S100A8 PE=1 SV=1	0	3.208	24	2	2	2	93	10.8	7.03	0	2	1
High	P31944	Caspase-14 OS=Homo sapiens OX=9606 GN=CASP14 PE=1 SV=2	0	4.19	10	2	2	2	242	27.7	5.58	1.98	2	1
High	P47929	Galectin-7 OS=Homo sapiens OX=9606 GN=LGALS7 PE=1 SV=2	0	3.214	18	2	2	2	136	15.1	7.62	0	2	1
