# Supplementary material for: Galectin-3-Binding Protein Inhibits Extracellular Heparan 6-O-Endosulfatase Sulf-2
Source: Mol Cell Proteomics. 2024 Jun 1;23(7):100793. doi: 10.1016/j.mcpro.2024.100793 (PMC11259796; doi:10.1016/j.mcpro.2024.100793)
Supplement: Supplemental Table S5 [file mmc6.xlsx]

## Sheet: 5A. EC proteins in IP
Supplementary Table 5A. List of extracellular proteins that were identified either in anti-Sul2 mAb pulldown samples from HNSCC cell culture conditioned media or conditioned media of HEK cells expressing recombinant Sulf-2, or anti-LG3BP mAb pulldown from conditioned media of HEK cells expressing recombinant Sulf-2. The identified proteins in specific sample group are indicated by 'Y'
Gene	Protein ID	mAbS2-HNSCC	mAbS2-rHEK	mAbLG3BP-rHEK
ACLY	P53396			Y
ACTBL2	Q562R1		Y	Y
ALDOA	P04075	Y
ARG1	P05089	Y
ATP1A1	P05023	Y
ATP6AP2	O75787		Y
AZGP1	P25311	Y	Y	Y
C1R	P00736	Y
C1S	P09871	Y
CAD	Q05682			Y
CALML5	Q9NZT1		Y
CCT2	P78371			Y
CCT4	P50991		Y	Y
CCT5	P48643			Y
CCT6A	P40227			Y
CCT7	Q99832			Y
CCT8	P50990			Y
CFL1	P23528			Y
CKB	P12277			Y
CLIC1	O00299			Y
CLU	P10909		Y	Y
CSTA	P01040		Y	Y
DDX5	P17844			Y
EEF2	P13639		Y	Y
EGFL7	Q9UHF1			Y
ENO1	P06733	Y
ENO3	P13929		Y	Y
FASN	P49327			Y
FGG	P02679			Y
FN1	P02751		Y
H2AW	Q7L7L0			Y
HNRNPK	P61978			Y
HSP90AA1	P07900		Y	Y
HSP90AB1	P08238		Y	Y
HSP90B1	P14625	Y
HSPA1B	P0DMV9			Y
HSPB1	P04792			Y
KRT13	P13646			Y
KRT3	P12035		Y	Y
KRT32	Q14532		Y
KRT6A	P02538	Y	Y	Y
KRT84	Q9NSB2		Y
LGALS3BP (LG3BP)	Q08380	Y	Y	Y
MDK	P21741		Y
MTHFD1	P11586			Y
PCBP2	Q15366			Y
PGK1	P00558			Y
PHGDH	O43175			Y
PIP	P12273	Y
PKM	P14618		Y
POTEE	Q6S8J3		Y
PRDX1	Q06830			Y
PRDX2	P32119		Y	Y
PXDN	Q92626			Y
RBMX	P38159	Y		Y
RPL14	P50914		Y	Y
RPL35A	P18077	Y
RPL4	P36578
RPS14	P62263			Y
RPS2	P15880		Y
RPSA	P08865			Y
S100A7	P31151	Y
SERPINB12	Q96P63		Y	Y
SERPINB4	P48594		Y
SPON1	Q9HCB6		Y
SQSTM1	Q13501	Y
SULF2	Q8IWU5	Y	Y	Y
THBS1	P07996	Y
TIMP3	P35625		Y	Y
TNC	P24821		Y
TUBA1A	Q71U36			Y
VCP	P55072
VIM	P08670		Y	Y

## Sheet: 5B. HNSCC vs. HEK
Supplementary Table 5B. List of extracellular proteins that were identified either in anti-Sul2 mAb pulldown samples from HNSCC cell culture conditioned media or common in anti-Sulf-2 and anti-LG3BP mAb pulldowns from conditioned media of HEK cells expressing recombinant Sulf-2. The identified proteins in specific sample group are indicated by 'Y'. Common proteins between the two groups are indic…
Gene	Protein ID	IP-HNSCC	IP-rHEK
ACTBL2	Q562R1		Y
ALDOA	P04075	Y
ARG1	P05089	Y
ATP1A1	P05023	Y
AZGP1	P25311	Y	Y
C1R	P00736	Y
C1S	P09871	Y
CCT4	P50991		Y
CLU	P10909		Y
CSTA	P01040		Y
EEF2	P13639		Y
ENO1	P06733	Y
ENO3	P13929		Y
HSP90AA1	P07900		Y
HSP90AB1	P08238		Y
HSP90B1	P14625	Y
KRT3	P12035		Y
KRT6A	P02538	Y	Y
LGALS3BP (LG3BP)	Q08380	Y	Y
PIP	P12273	Y
PKM	P14618		Y
PRDX2	P32119		Y
RBMX	P38159	Y
RPL14	P50914		Y
RPL35A	P18077	Y
S100A7	P31151	Y
SERPINB12	Q96P63		Y
SQSTM1	Q13501	Y
SULF2	Q8IWU5	Y	Y
THBS1	P07996	Y
TIMP3	P35625		Y
