# Supplementary material for: Galectin-3-Binding Protein Inhibits Extracellular Heparan 6-O-Endosulfatase Sulf-2
Source: Mol Cell Proteomics. 2024 Jun 1;23(7):100793. doi: 10.1016/j.mcpro.2024.100793 (PMC11259796; doi:10.1016/j.mcpro.2024.100793)
Supplement: Supplemental Table S6 [file mmc7.xlsx]

## Sheet: A. IP-Chon-Control
Supplementary Table 6A. Proteins of human origin excluding common contaminats identified with two or more peptide matches in anti-LG3BP mAb affinity purified sample from chondrotinase-control (no enzyme) Sulf-2 HEK293F conditioned media. Target protein LG3BP and binding partner Sulf-2 are in bold.
Protein FDR Confidence: Combined	Accession	Description	Exp. q-value: Combined	Sum PEP Score	Coverage [%]	# Peptides	# PSMs	# Unique Peptides	# AAs	MW [kDa]	calc. pI	Score Sequest HT: Sequest HT	# Peptides (by Search Engine): Sequest HT	# Protein Groups
High	P04264	Keratin, type II cytoskeletal 1 OS=Homo sapiens OX=9606 GN=KRT1 PE=1 SV=6	0	83.488	41	20	237	17	644	66	8.12	373.62	20	1
High	P35908	Keratin, type II cytoskeletal 2 epidermal OS=Homo sapiens OX=9606 GN=KRT2 PE=1 SV=2	0	60.479	35	17	124	13	639	65.4	8	187.08	17	1
High	Q08380	LG3BP, Galectin-3-binding protein OS=Homo sapiens OX=9606 GN=LGALS3BP PE=1 SV=1	0	31.415	18	8	76	8	585	65.3	5.27	77.32	8	1
High	P02533	Keratin, type I cytoskeletal 14 OS=Homo sapiens OX=9606 GN=KRT14 PE=1 SV=4	0	19.959	13	6	68	2	472	51.5	5.16	53.3	6	1
High	P04259	Keratin, type II cytoskeletal 6B OS=Homo sapiens OX=9606 GN=KRT6B PE=1 SV=5	0	21.329	13	7	48	0	564	60	8	62.77	7	1
High	P08238	Heat shock protein HSP 90-beta OS=Homo sapiens OX=9606 GN=HSP90AB1 PE=1 SV=4	0	13.293	8	5	19	5	724	83.2	5.03	13.34	5	1
High	Q92804	TATA-binding protein-associated factor 2N OS=Homo sapiens OX=9606 GN=TAF15 PE=1 SV=1	0	14.127	13	4	18	4	592	61.8	8.02	16.2	4	1
High	P04406	Glyceraldehyde-3-phosphate dehydrogenase OS=Homo sapiens OX=9606 GN=GAPDH PE=1 SV=3	0.01	5.421	9	2	7	2	335	36	8.46	0	2	1
High	P06733	Alpha-enolase OS=Homo sapiens OX=9606 GN=ENO1 PE=1 SV=2	0.009	4.382	7	2	6	2	434	47.1	7.39	7.51	2	1
High	P02679	Fibrinogen gamma chain OS=Homo sapiens OX=9606 GN=FGG PE=1 SV=3	0.011	5.727	5	2	5	2	453	51.5	5.62	0	2	1
High	Q92626	Peroxidasin homolog OS=Homo sapiens OX=9606 GN=PXDN PE=1 SV=2	0.012	5.819	2	2	4	2	1479	165.2	7.17	2.58	2	1
High	Q8IWU5	Extracellular sulfatase Sulf-2 OS=Homo sapiens OX=9606 GN=SULF2 PE=1 SV=1	0.011	5.678	2	2	3	2	870	100.4	9.17	4.09	2	1
High	Q02413	Desmoglein-1 OS=Homo sapiens OX=9606 GN=DSG1 PE=1 SV=2	0.009	4.591	2	2	3	2	1049	113.7	5.03	0	2	1

## Sheet: B. IP-Chon-treatment
Supplementary Table 6B. Proteins of human origin excluding common contaminats identified with two or more peptide matches in anti-LG3BP mAb affinity purified sample from chondrotinase-ABC treated Sulf-2 HEK293F conditioned media. Target protein LG3BP and binding partner Sulf-2 are in bold.
Protein FDR Confidence: Combined	Accession	Description	Exp. q-value: Combined	Sum PEP Score	Coverage [%]	# Peptides	# PSMs	# Unique Peptides	# AAs	MW [kDa]	calc. pI	Score Sequest HT: Sequest HT	# Peptides (by Search Engine): Sequest HT	# Protein Groups
High	P04264	Keratin, type II cytoskeletal 1 OS=Homo sapiens OX=9606 GN=KRT1 PE=1 SV=6	0	110.19	43	29	113	24	644	66	8.12	175.36	29	1
High	Q8IWU5	Extracellular sulfatase Sulf-2 OS=Homo sapiens OX=9606 GN=SULF2 PE=1 SV=1	0	45.657	17	14	45	14	870	100.4	9.17	45.19	14	1
High	P35908	Keratin, type II cytoskeletal 2 epidermal OS=Homo sapiens OX=9606 GN=KRT2 PE=1 SV=2	0	53.52	33	19	43	12	639	65.4	8	59.12	19	1
High	Q08380	LG3BP, Galectin-3-binding protein OS=Homo sapiens OX=9606 GN=LGALS3BP PE=1 SV=1	0	32.32	25	12	30	12	585	65.3	5.27	22.89	12	1
High	P02533	Keratin, type I cytoskeletal 14 OS=Homo sapiens OX=9606 GN=KRT14 PE=1 SV=4	0	24.429	25	10	29	4	472	51.5	5.16	26.93	10	1
High	P60712	Actin, cytoplasmic 1 OS=Bos taurus OX=9913 GN=ACTB PE=1 SV=1	0	13.29	21	6	11	6	375	41.7	5.48	6.39	6	1
High	Q92804	TATA-binding protein-associated factor 2N OS=Homo sapiens OX=9606 GN=TAF15 PE=1 SV=1	0	11.953	17	5	8	5	592	61.8	8.02	8.05	5	1
High	P21741	Midkine OS=Homo sapiens OX=9606 GN=MDK PE=1 SV=1	0	7.564	25	3	8	3	143	15.6	9.79	4.48	3	1
High	Q92626	Peroxidasin homolog OS=Homo sapiens OX=9606 GN=PXDN PE=1 SV=2	0	7.744	4	5	7	5	1479	165.2	7.17	1.76	5	1
High	Q02413	Desmoglein-1 OS=Homo sapiens OX=9606 GN=DSG1 PE=1 SV=2	0	4.269	4	3	3	3	1049	113.7	5.03	0	3	1
High	Q9NZT1	Calmodulin-like protein 5 OS=Homo sapiens OX=9606 GN=CALML5 PE=1 SV=2	0	5.013	22	3	3	3	146	15.9	4.44	2.07	3	1
High	P15924	Desmoplakin OS=Homo sapiens OX=9606 GN=DSP PE=1 SV=3	0	6.049	1	2	3	2	2871	331.6	6.81	3.62	2	1
High	P81605	Dermcidin OS=Homo sapiens OX=9606 GN=DCD PE=1 SV=2	0	5.036	20	2	3	2	110	11.3	6.54	5.68	2	1
High	Q16778	Histone H2B type 2-E OS=Homo sapiens OX=9606 GN=H2BC21 PE=1 SV=3	0	3.947	13	2	3	1	126	13.9	10.32	0	2	1
High	P02679	Fibrinogen gamma chain OS=Homo sapiens OX=9606 GN=FGG PE=1 SV=3	0	4.53	5	2	2	2	453	51.5	5.62	0	2	1
